# Supplementary material for: 2-(4-Bromo­benzo­yl)-1-ferrocenyl­spiro­[11H-pyrrolidizine-3,11′-indeno­[1,2-b]quinoxaline]
Source: Acta Crystallogr Sect E Struct Rep Online. 2013 Aug 23;69(Pt 9):m512–3. doi: 10.1107/S1600536813023064 (PMC3884418; doi:10.1107/S1600536813023064)
Supplement: Supplementary file 1 [file e-69-0m512-sup1.cif]

##############################################################################
#                                                                            #
# This CIF contains the data in a paper accepted for publication in          #
# Acta Crystallographica Section E. It conforms to the requirements of       #
# Notes for Authors for Acta Crystallographica Section E, and has been       #
# peer reviewed under the auspices of the IUCr Commission on Journals.       #
#                                                                            #
# Full details of the Crystallographic Information File format               #
# are given in the paper "The Crystallographic Information File (CIF):       #
# a New Standard Archive File for Crystallography" by S. R. Hall, F. H.      #
# Allen and I. D. Brown [Acta Cryst. (1991), A47, 655-685].                  #
#                                                                            #
# The current version of the core CIF dictionary is obtainable from          #
# ftp://ftp.iucr.org/pub/cif_core.dic.                                       #
#                                                                            #
# Software is freely available for graphical display of the structure(s)     #
# in this CIF. For information consult the CIF software page                 #
# http://www.iucr.org/resources/cif/software.                                #
#                                                                            #
# This file may be used for bona fide research purposes within the           #
# scientific community so long as proper attribution is given to the journal # 
# article from which it was obtained.                                        #
#                                                                            #
##############################################################################
data_global
_audit_creation_method     SHELXL-97
_journal_date_recd_electronic     2013-08-08
_journal_date_accepted     2013-08-16
_journal_name_full     'Acta Crystallographica, Section E'
_journal_year     2013
_journal_volume     69
_journal_issue      9
_journal_page_first     m512
_journal_page_last     m513
_journal_paper_category     QM
_journal_paper_doi     10.1107/S1600536813023064
_journal_coeditor_code     PV2643
_publ_contact_author_name     'Devadasan Velmurugan'
_publ_contact_author_address
;
CAS in Crystallography and Biophysics
University of madras
Maraimalai campus(guindy campus)
Chennai 600 025
India
;
_publ_contact_author_email     'shirai2011@gmail.com'
_publ_contact_author_fax     '044 091 2499 3057'
_publ_contact_author_phone     '044 091 24484170'
_publ_section_title
;\
2-(4-Bromobenzoyl)-1-ferrocenylspiro[11<i>H</i>-pyrrolidizine-3,11'-indeno[1,2-\
<i>b</i>]quinoxaline]
;
loop_
    _publ_author_name
    _publ_author_address
    'Sivasubramanian Suhitha'
;
Centre of Advanced Study in Crystallography and Biophysics
University of Madras
Guindy Campus
Chennai 600 025
India
;
    'Krishnaswamy Gunasekaran'
;
Centre of Advanced Study in Crystallography and Biophysics
University of Madras
Guindy Campus
Chennai 600 025
India
;
    'Adukamparai Rajukrishnan Sureshbabu'
;
Department of Organic Chemistry
University of Madras
Guindy Campus
Chennai 600 025
India
;
    'Raghavachary Raghunathan'
;
Department of Organic Chemistry
University of Madras
Guindy Campus
Chennai 600 025
India
;
    'Devadasan Velmurugan'
;
Centre of Advanced Study in Crystallography and Biophysics
University of Madras
Guindy Campus
Chennai 600 025
India
;
data_I
_audit_creation_method     SHELXL-97
_chemical_name_systematic
;\
2-(4-Bromobenzoyl)-1-ferrocenylspiro[11<i>H</i>-pyrrolidizine-3,11'-indeno[1,2-\
<i>b</i>]quinoxaline]
;
_chemical_name_common     ?
_chemical_formula_moiety     'C38 H30 Br Fe N3 O'
_chemical_formula_sum     'C38 H30 Br Fe N3 O'
_chemical_formula_iupac     '[Fe (C5 H5) (C33 H25 Br N3 O)]'
_chemical_formula_weight     680.41
_chemical_melting_point     ?
_symmetry_cell_setting     triclinic
_symmetry_space_group_name_H-M     'P -1'
_symmetry_space_group_name_Hall     '-P 1'
loop_
    _symmetry_equiv_pos_as_xyz
    'x, y, z'
    '-x, -y, -z'
_cell_length_a     9.3668(3)
_cell_length_b     9.9785(3)
_cell_length_c     18.6303(5)
_cell_angle_alpha     89.7240(10)
_cell_angle_beta     75.9670(10)
_cell_angle_gamma     63.2360(10)
_cell_volume     1497.37(8)
_cell_formula_units_Z     2
_cell_measurement_reflns_used     6177
_cell_measurement_theta_min     1.13
_cell_measurement_theta_max     26.48
_cell_measurement_temperature     293(2)
_exptl_crystal_description     Block
_exptl_crystal_colour     Colourless
_exptl_crystal_size_max     0.30
_exptl_crystal_size_mid     0.25
_exptl_crystal_size_min     0.20
_exptl_crystal_density_diffrn     1.509
_exptl_crystal_density_meas     ?
_exptl_crystal_density_method     'not measured'
_exptl_crystal_F_000     696
_exptl_absorpt_coefficient_mu     1.875
_exptl_absorpt_correction_type     multi-scan
_exptl_absorpt_process_details     '(<i>SADABS</i>; Bruker, 2008)'
_exptl_absorpt_correction_T_min     0.6031
_exptl_absorpt_correction_T_max     0.7055
_exptl_special_details
;
;
_diffrn_ambient_temperature     293(2)
_diffrn_radiation_type     MoK\a
_diffrn_radiation_wavelength     0.71073
_diffrn_radiation_source     'fine-focus sealed tube'
_diffrn_radiation_monochromator     graphite
_diffrn_measurement_device_type     'Bruker SMART APEXII area-detector'
_diffrn_measurement_method     '\w and \f scans'
_diffrn_detector_area_resol_mean     ?
_diffrn_reflns_number     22634
_diffrn_reflns_av_R_equivalents     0.0278
_diffrn_reflns_av_sigmaI/netI     0.0249
_diffrn_reflns_theta_min     1.13
_diffrn_reflns_theta_max     26.48
_diffrn_reflns_theta_full     26.48
_diffrn_measured_fraction_theta_max     0.995
_diffrn_measured_fraction_theta_full     0.995
_diffrn_reflns_limit_h_min     -10
_diffrn_reflns_limit_h_max     11
_diffrn_reflns_limit_k_min     -12
_diffrn_reflns_limit_k_max     12
_diffrn_reflns_limit_l_min     -23
_diffrn_reflns_limit_l_max     22
_diffrn_standards_number     ?
_diffrn_standards_interval_count     ?
_diffrn_standards_interval_time     ?
_diffrn_standards_decay_%     ?
_refine_special_details
;
 Refinement of F^2^ against ALL reflections.  The weighted R-factor wR and
 goodness of fit S are based on F^2^, conventional R-factors R are based
 on F, with F set to zero for negative F^2^. The threshold expression of
 F^2^ > 2sigma(F^2^) is used only for calculating R-factors(gt) etc. and is
 not relevant to the choice of reflections for refinement.  R-factors based
 on F^2^ are statistically about twice as large as those based on F, and R-
 factors based on ALL data will be even larger.
;
_reflns_number_total     6177
_reflns_number_gt     5078
_reflns_threshold_expression     I>2sigma(I)
_refine_ls_structure_factor_coef     Fsqd
_refine_ls_matrix_type     full
_refine_ls_R_factor_all     0.0653
_refine_ls_R_factor_gt     0.0529
_refine_ls_wR_factor_gt     0.1287
_refine_ls_wR_factor_ref     0.1371
_refine_ls_goodness_of_fit_ref     1.043
_refine_ls_restrained_S_all     1.043
_refine_ls_number_reflns     6177
_refine_ls_number_parameters     397
_refine_ls_number_restraints     0
_refine_ls_hydrogen_treatment     constr
_refine_ls_weighting_scheme     calc
_refine_ls_weighting_details
         'calc w=1/[\s^2^(Fo^2^)+(0.0539P)^2^+2.5140P] where P=(Fo^2^+2Fc^2^)/3'
_atom_sites_solution_hydrogens     geom
_atom_sites_solution_primary     direct
_atom_sites_solution_secondary     difmap
_refine_ls_shift/su_max     0.001
_refine_ls_shift/su_mean     0.000
_refine_diff_density_max     1.874
_refine_diff_density_min     -1.628
_refine_ls_extinction_method     none
_refine_ls_extinction_coef     ?
loop_
    _atom_type_symbol
    _atom_type_description
    _atom_type_scat_dispersion_real
    _atom_type_scat_dispersion_imag
    _atom_type_scat_source
    'C' 'C' 0.0033 0.0016
                         'International Tables Vol C Tables 4.2.6.8 and 6.1.1.4'
    'H' 'H' 0.0000 0.0000
                         'International Tables Vol C Tables 4.2.6.8 and 6.1.1.4'
    'N' 'N' 0.0061 0.0033
                         'International Tables Vol C Tables 4.2.6.8 and 6.1.1.4'
    'O' 'O' 0.0106 0.0060
                         'International Tables Vol C Tables 4.2.6.8 and 6.1.1.4'
    'Fe' 'Fe' 0.3463 0.8444
                         'International Tables Vol C Tables 4.2.6.8 and 6.1.1.4'
    'Br' 'Br' -0.2901 2.4595
                         'International Tables Vol C Tables 4.2.6.8 and 6.1.1.4'
_computing_data_collection     'APEX2 (Bruker, 2008)'
_computing_cell_refinement     'SAINT (Bruker, 2008)'
_computing_data_reduction     'SAINT (Bruker, 2008)'
_computing_structure_solution     'SHELXS97 (Sheldrick, 2008)'
_computing_structure_refinement     'SHELXL97 (Sheldrick, 2008)'
_computing_molecular_graphics     'ORTEP-3 for Windows (Farrugia, 2012)'
_computing_publication_material
                            'SHELXL97 (Sheldrick, 2008) and PLATON (Spek, 2009)'
loop_
    _atom_site_type_symbol
    _atom_site_label
    _atom_site_fract_x
    _atom_site_fract_y
    _atom_site_fract_z
    _atom_site_U_iso_or_equiv
    _atom_site_adp_type
    _atom_site_calc_flag
    _atom_site_refinement_flags
    _atom_site_occupancy
    _atom_site_symmetry_multiplicity
    _atom_site_disorder_assembly
    _atom_site_disorder_group
    C C1 0.8769(4) 0.1667(4) 0.66122(18) 0.0415(7) Uani d . 1 1 . .
    C C2 1.0270(5) 0.1122(5) 0.6044(2) 0.0648(11) Uani d . 1 1 . .
    H H2 1.1266 0.0461 0.6141 0.078 Uiso calc R 1 1 . .
    C C3 1.0257(6) 0.1565(6) 0.5353(3) 0.0797(14) Uani d . 1 1 . .
    H H3 1.1250 0.1202 0.4980 0.096 Uiso calc R 1 1 . .
    C C4 0.8782(6) 0.2554(6) 0.5196(2) 0.0740(13) Uani d . 1 1 . .
    H H4 0.8799 0.2839 0.4719 0.089 Uiso calc R 1 1 . .
    C C5 0.7313(5) 0.3108(5) 0.5734(2) 0.0557(10) Uani d . 1 1 . .
    H H5 0.6332 0.3762 0.5622 0.067 Uiso calc R 1 1 . .
    C C6 0.7274(4) 0.2693(4) 0.64563(17) 0.0386(7) Uani d . 1 1 . .
    C C7 0.5854(4) 0.2820(3) 0.76391(15) 0.0304(6) Uani d . 1 1 . .
    C C8 0.4385(3) 0.3328(3) 0.83310(15) 0.0295(6) Uani d . 1 1 . .
    C C9 0.5232(4) 0.2280(3) 0.88732(16) 0.0320(6) Uani d . 1 1 . .
    C C10 0.6945(4) 0.1452(3) 0.85599(16) 0.0343(6) Uani d . 1 1 . .
    C C11 0.7351(4) 0.1757(3) 0.77898(16) 0.0328(6) Uani d . 1 1 . .
    C C12 0.7994(4) 0.0525(4) 0.89628(18) 0.0431(8) Uani d . 1 1 . .
    H H12 0.9131 -0.0019 0.8746 0.052 Uiso calc R 1 1 . .
    C C13 0.7309(5) 0.0429(4) 0.96949(19) 0.0455(8) Uani d . 1 1 . .
    H H13 0.7989 -0.0173 0.9980 0.055 Uiso calc R 1 1 . .
    C C14 0.5617(4) 0.1226(4) 1.00030(17) 0.0407(7) Uani d . 1 1 . .
    H H14 0.5173 0.1141 1.0494 0.049 Uiso calc R 1 1 . .
    C C15 0.4560(4) 0.2150(4) 0.96023(17) 0.0374(7) Uani d . 1 1 . .
    H H15 0.3421 0.2672 0.9819 0.045 Uiso calc R 1 1 . .
    C C16 0.4140(4) 0.5472(4) 0.91829(19) 0.0408(7) Uani d . 1 1 . .
    H H16A 0.4445 0.6268 0.9053 0.049 Uiso calc R 1 1 . .
    H H16B 0.5058 0.4640 0.9311 0.049 Uiso calc R 1 1 . .
    C C17 0.2585(4) 0.6056(4) 0.98274(18) 0.0450(8) Uani d . 1 1 . .
    H H17A 0.2503 0.5238 1.0087 0.054 Uiso calc R 1 1 . .
    H H17B 0.2552 0.6790 1.0179 0.054 Uiso calc R 1 1 . .
    C C18 0.1230(4) 0.6781(4) 0.94348(18) 0.0430(7) Uani d . 1 1 . .
    H H18A 0.1028 0.7804 0.9353 0.052 Uiso calc R 1 1 . .
    H H18B 0.0204 0.6806 0.9724 0.052 Uiso calc R 1 1 . .
    C C19 0.1898(4) 0.5771(3) 0.86938(16) 0.0326(6) Uani d . 1 1 . .
    H H19 0.1620 0.6405 0.8295 0.039 Uiso calc R 1 1 . .
    C C20 0.1343(3) 0.4550(3) 0.86635(16) 0.0317(6) Uani d . 1 1 . .
    H H20 0.1134 0.4242 0.9162 0.038 Uiso calc R 1 1 . .
    C C21 0.2879(3) 0.3238(3) 0.81511(15) 0.0302(6) Uani d . 1 1 . .
    H H21 0.2899 0.3456 0.7636 0.036 Uiso calc R 1 1 . .
    C C22 0.2901(4) 0.1712(4) 0.82134(18) 0.0391(7) Uani d . 1 1 . .
    C C23 0.3566(4) 0.0614(4) 0.7524(2) 0.0424(7) Uani d . 1 1 . .
    C C24 0.3524(5) -0.0764(4) 0.7587(3) 0.0576(10) Uani d . 1 1 . .
    H H24 0.3103 -0.0989 0.8051 0.069 Uiso calc R 1 1 . .
    C C25 0.4111(6) -0.1799(5) 0.6958(3) 0.0734(14) Uani d . 1 1 . .
    H H25 0.4095 -0.2722 0.7002 0.088 Uiso calc R 1 1 . .
    C C26 0.4712(5) -0.1460(5) 0.6274(3) 0.0655(12) Uani d . 1 1 . .
    C C27 0.4777(5) -0.0127(5) 0.6198(2) 0.0601(10) Uani d . 1 1 . .
    H H27 0.5201 0.0085 0.5731 0.072 Uiso calc R 1 1 . .
    C C28 0.4208(4) 0.0906(4) 0.6822(2) 0.0484(8) Uani d . 1 1 . .
    H H28 0.4255 0.1814 0.6770 0.058 Uiso calc R 1 1 . .
    C C29 0.0989(6) 0.4878(5) 0.6368(2) 0.0650(11) Uani d . 1 1 . .
    H H29 0.1603 0.3793 0.6194 0.078 Uiso calc R 1 1 . .
    C C30 -0.0631(6) 0.5873(7) 0.6318(2) 0.0728(14) Uani d . 1 1 . .
    H H30 -0.1334 0.5605 0.6100 0.087 Uiso calc R 1 1 . .
    C C31 -0.1036(5) 0.7318(6) 0.6630(2) 0.0672(13) Uani d . 1 1 . .
    H H31 -0.2081 0.8237 0.6672 0.081 Uiso calc R 1 1 . .
    C C32 0.0316(5) 0.7225(5) 0.6868(2) 0.0536(9) Uani d . 1 1 . .
    H H32 0.0373 0.8064 0.7108 0.064 Uiso calc R 1 1 . .
    C C33 0.1567(4) 0.5718(5) 0.6704(2) 0.0511(9) Uani d . 1 1 . .
    H H33 0.2648 0.5321 0.6812 0.061 Uiso calc R 1 1 . .
    C C34 -0.1484(4) 0.6599(4) 0.85115(17) 0.0405(7) Uani d . 1 1 . .
    H H34 -0.1491 0.7473 0.8754 0.049 Uiso calc R 1 1 . .
    C C35 -0.2744(4) 0.6630(5) 0.82032(19) 0.0484(8) Uani d . 1 1 . .
    H H35 -0.3776 0.7529 0.8201 0.058 Uiso calc R 1 1 . .
    C C36 -0.2267(4) 0.5159(5) 0.7909(2) 0.0518(9) Uani d . 1 1 . .
    H H36 -0.2904 0.4851 0.7662 0.062 Uiso calc R 1 1 . .
    C C37 -0.0698(4) 0.4184(4) 0.80284(19) 0.0435(8) Uani d . 1 1 . .
    H H37 -0.0061 0.3093 0.7873 0.052 Uiso calc R 1 1 . .
    C C38 -0.0201(4) 0.5077(4) 0.84020(16) 0.0348(6) Uani d . 1 1 . .
    N N1 0.8802(3) 0.1180(3) 0.73019(15) 0.0420(6) Uani d . 1 1 . .
    N N2 0.5773(3) 0.3290(3) 0.69911(14) 0.0356(6) Uani d . 1 1 . .
    N N3 0.3720(3) 0.4961(3) 0.85602(13) 0.0321(5) Uani d . 1 1 . .
    O O1 0.2360(4) 0.1392(3) 0.88107(15) 0.0613(7) Uani d . 1 1 . .
    Fe Fe1 -0.05693(5) 0.58417(5) 0.74004(2) 0.03596(14) Uani d . 1 1 . .
    Br Br1 0.54872(10) -0.28490(7) 0.54137(4) 0.1181(3) Uani d . 1 1 . .
loop_
    _atom_site_aniso_label
    _atom_site_aniso_U_11
    _atom_site_aniso_U_22
    _atom_site_aniso_U_33
    _atom_site_aniso_U_12
    _atom_site_aniso_U_13
    _atom_site_aniso_U_23
    C1 0.0385(17) 0.0447(18) 0.0328(16) -0.0166(14) -0.0003(13) 0.0003(13)
    C2 0.041(2) 0.077(3) 0.052(2) -0.014(2) 0.0034(17) 0.004(2)
    C3 0.059(3) 0.103(4) 0.049(2) -0.028(3) 0.015(2) 0.006(2)
    C4 0.077(3) 0.099(4) 0.037(2) -0.040(3) 0.001(2) 0.017(2)
    C5 0.056(2) 0.073(3) 0.0352(18) -0.029(2) -0.0085(16) 0.0162(17)
    C6 0.0418(17) 0.0453(18) 0.0287(15) -0.0228(15) -0.0043(13) 0.0044(13)
    C7 0.0322(14) 0.0306(14) 0.0272(14) -0.0135(12) -0.0080(11) 0.0044(11)
    C8 0.0308(14) 0.0293(14) 0.0249(13) -0.0113(12) -0.0067(11) 0.0045(11)
    C9 0.0375(15) 0.0304(14) 0.0270(14) -0.0139(12) -0.0104(12) 0.0049(11)
    C10 0.0399(16) 0.0298(15) 0.0304(15) -0.0128(13) -0.0114(12) 0.0050(12)
    C11 0.0326(15) 0.0297(14) 0.0319(15) -0.0106(12) -0.0094(12) 0.0022(11)
    C12 0.0425(18) 0.0355(16) 0.0420(18) -0.0073(14) -0.0169(14) 0.0071(14)
    C13 0.059(2) 0.0363(17) 0.0393(18) -0.0154(16) -0.0246(16) 0.0129(14)
    C14 0.062(2) 0.0381(17) 0.0266(15) -0.0257(16) -0.0135(14) 0.0096(12)
    C15 0.0429(17) 0.0361(16) 0.0315(15) -0.0179(14) -0.0079(13) 0.0061(12)
    C16 0.0357(16) 0.0385(17) 0.0493(19) -0.0153(14) -0.0170(14) -0.0033(14)
    C17 0.054(2) 0.0453(19) 0.0358(17) -0.0209(16) -0.0158(15) -0.0010(14)
    C18 0.0345(16) 0.0441(18) 0.0411(18) -0.0117(14) -0.0070(13) -0.0095(14)
    C19 0.0312(14) 0.0317(15) 0.0320(15) -0.0105(12) -0.0119(12) 0.0032(12)
    C20 0.0309(14) 0.0382(15) 0.0250(14) -0.0153(13) -0.0069(11) 0.0055(11)
    C21 0.0333(14) 0.0333(15) 0.0249(13) -0.0154(12) -0.0094(11) 0.0052(11)
    C22 0.0422(17) 0.0375(16) 0.0422(18) -0.0194(14) -0.0175(14) 0.0110(14)
    C23 0.0390(17) 0.0322(16) 0.059(2) -0.0137(14) -0.0234(15) 0.0039(14)
    C24 0.060(2) 0.0398(19) 0.082(3) -0.0240(18) -0.033(2) 0.0107(19)
    C25 0.075(3) 0.035(2) 0.119(4) -0.022(2) -0.049(3) -0.002(2)
    C26 0.058(2) 0.045(2) 0.084(3) -0.0070(19) -0.035(2) -0.018(2)
    C27 0.057(2) 0.053(2) 0.062(2) -0.0159(19) -0.0194(19) -0.0120(18)
    C28 0.050(2) 0.0398(18) 0.053(2) -0.0180(16) -0.0156(16) -0.0040(15)
    C29 0.071(3) 0.074(3) 0.0335(19) -0.028(2) 0.0031(18) -0.0028(18)
    C30 0.074(3) 0.123(4) 0.036(2) -0.053(3) -0.025(2) 0.017(2)
    C31 0.048(2) 0.087(3) 0.052(2) -0.017(2) -0.0178(18) 0.035(2)
    C32 0.055(2) 0.059(2) 0.048(2) -0.0292(19) -0.0099(17) 0.0200(17)
    C33 0.0373(17) 0.070(2) 0.0415(19) -0.0228(18) -0.0069(14) 0.0207(17)
    C34 0.0303(15) 0.0507(19) 0.0332(16) -0.0146(14) -0.0045(12) 0.0004(14)
    C35 0.0277(15) 0.068(2) 0.0429(18) -0.0174(16) -0.0082(13) 0.0077(17)
    C36 0.0408(18) 0.076(3) 0.054(2) -0.0379(19) -0.0158(16) 0.0109(19)
    C37 0.0438(18) 0.051(2) 0.0462(19) -0.0301(16) -0.0140(15) 0.0101(15)
    C38 0.0308(14) 0.0470(18) 0.0276(14) -0.0203(13) -0.0054(11) 0.0063(12)
    N1 0.0332(13) 0.0411(15) 0.0395(15) -0.0088(12) -0.0056(11) 0.0018(12)
    N2 0.0357(13) 0.0417(14) 0.0285(13) -0.0173(11) -0.0084(10) 0.0072(11)
    N3 0.0302(12) 0.0313(12) 0.0325(13) -0.0122(10) -0.0085(10) 0.0023(10)
    O1 0.094(2) 0.0613(17) 0.0467(15) -0.0507(16) -0.0196(14) 0.0214(13)
    Fe1 0.0312(2) 0.0472(3) 0.0305(2) -0.0182(2) -0.00988(17) 0.00543(18)
    Br1 0.1451(6) 0.0685(4) 0.1205(5) -0.0226(4) -0.0544(5) -0.0415(3)
_geom_special_details
;
 All esds (except the esd in the dihedral angle between two l.s. planes)
 are estimated using the full covariance matrix.  The cell esds are taken
 into account individually in the estimation of esds in distances, angles
 and torsion angles; correlations between esds in cell parameters are only
 used when they are defined by crystal symmetry.  An approximate (isotropic)
 treatment of cell esds is used for estimating esds involving l.s. planes.
;
loop_
    _geom_bond_atom_site_label_1
    _geom_bond_atom_site_label_2
    _geom_bond_site_symmetry_2
    _geom_bond_distance
    _geom_bond_publ_flag
    C1 N1 . 1.374(4) ?
    C1 C2 . 1.410(5) ?
    C1 C6 . 1.414(5) ?
    C2 C3 . 1.360(6) ?
    C2 H2 . 0.9300 ?
    C3 C4 . 1.391(7) ?
    C3 H3 . 0.9300 ?
    C4 C5 . 1.362(6) ?
    C4 H4 . 0.9300 ?
    C5 C6 . 1.403(5) ?
    C5 H5 . 0.9300 ?
    C6 N2 . 1.377(4) ?
    C7 N2 . 1.300(4) ?
    C7 C11 . 1.421(4) ?
    C7 C8 . 1.526(4) ?
    C8 N3 . 1.480(4) ?
    C8 C9 . 1.541(4) ?
    C8 C21 . 1.566(4) ?
    C9 C15 . 1.384(4) ?
    C9 C10 . 1.398(4) ?
    C10 C12 . 1.385(4) ?
    C10 C11 . 1.460(4) ?
    C11 N1 . 1.306(4) ?
    C12 C13 . 1.383(5) ?
    C12 H12 . 0.9300 ?
    C13 C14 . 1.379(5) ?
    C13 H13 . 0.9300 ?
    C14 C15 . 1.385(4) ?
    C14 H14 . 0.9300 ?
    C15 H15 . 0.9300 ?
    C16 N3 . 1.472(4) ?
    C16 C17 . 1.515(5) ?
    C16 H16A . 0.9700 ?
    C16 H16B . 0.9700 ?
    C17 C18 . 1.513(5) ?
    C17 H17A . 0.9700 ?
    C17 H17B . 0.9700 ?
    C18 C19 . 1.529(4) ?
    C18 H18A . 0.9700 ?
    C18 H18B . 0.9700 ?
    C19 N3 . 1.477(4) ?
    C19 C20 . 1.530(4) ?
    C19 H19 . 0.9800 ?
    C20 C38 . 1.503(4) ?
    C20 C21 . 1.531(4) ?
    C20 H20 . 0.9800 ?
    C21 C22 . 1.518(4) ?
    C21 H21 . 0.9800 ?
    C22 O1 . 1.211(4) ?
    C22 C23 . 1.499(5) ?
    C23 C28 . 1.390(5) ?
    C23 C24 . 1.397(5) ?
    C24 C25 . 1.390(6) ?
    C24 H24 . 0.9300 ?
    C25 C26 . 1.369(7) ?
    C25 H25 . 0.9300 ?
    C26 C27 . 1.364(6) ?
    C26 Br1 . 1.889(4) ?
    C27 C28 . 1.383(5) ?
    C27 H27 . 0.9300 ?
    C28 H28 . 0.9300 ?
    C29 C33 . 1.403(6) ?
    C29 C30 . 1.417(7) ?
    C29 Fe1 . 2.037(4) ?
    C29 H29 . 0.9800 ?
    C30 C31 . 1.403(7) ?
    C30 Fe1 . 2.031(4) ?
    C30 H30 . 0.9800 ?
    C31 C32 . 1.406(6) ?
    C31 Fe1 . 2.031(4) ?
    C31 H31 . 0.9800 ?
    C32 C33 . 1.404(6) ?
    C32 Fe1 . 2.048(4) ?
    C32 H32 . 0.9800 ?
    C33 Fe1 . 2.054(3) ?
    C33 H33 . 0.9800 ?
    C34 C35 . 1.422(5) ?
    C34 C38 . 1.426(5) ?
    C34 Fe1 . 2.040(3) ?
    C34 H34 . 0.9800 ?
    C35 C36 . 1.398(6) ?
    C35 Fe1 . 2.024(3) ?
    C35 H35 . 0.9800 ?
    C36 C37 . 1.423(5) ?
    C36 Fe1 . 2.032(3) ?
    C36 H36 . 0.9800 ?
    C37 C38 . 1.425(4) ?
    C37 Fe1 . 2.052(3) ?
    C37 H37 . 0.9800 ?
    C38 Fe1 . 2.060(3) ?
loop_
    _geom_angle_atom_site_label_1
    _geom_angle_atom_site_label_2
    _geom_angle_atom_site_label_3
    _geom_angle_site_symmetry_1
    _geom_angle_site_symmetry_3
    _geom_angle
    _geom_angle_publ_flag
    N1 C1 C2 . . 119.0(3) ?
    N1 C1 C6 . . 121.8(3) ?
    C2 C1 C6 . . 119.2(3) ?
    C3 C2 C1 . . 119.8(4) ?
    C3 C2 H2 . . 120.1 ?
    C1 C2 H2 . . 120.1 ?
    C2 C3 C4 . . 121.1(4) ?
    C2 C3 H3 . . 119.5 ?
    C4 C3 H3 . . 119.5 ?
    C5 C4 C3 . . 120.5(4) ?
    C5 C4 H4 . . 119.7 ?
    C3 C4 H4 . . 119.7 ?
    C4 C5 C6 . . 120.2(4) ?
    C4 C5 H5 . . 119.9 ?
    C6 C5 H5 . . 119.9 ?
    N2 C6 C5 . . 118.9(3) ?
    N2 C6 C1 . . 122.0(3) ?
    C5 C6 C1 . . 119.2(3) ?
    N2 C7 C11 . . 123.5(3) ?
    N2 C7 C8 . . 125.2(3) ?
    C11 C7 C8 . . 111.3(2) ?
    N3 C8 C7 . . 109.5(2) ?
    N3 C8 C9 . . 114.8(2) ?
    C7 C8 C9 . . 100.2(2) ?
    N3 C8 C21 . . 103.0(2) ?
    C7 C8 C21 . . 111.2(2) ?
    C9 C8 C21 . . 118.2(2) ?
    C15 C9 C10 . . 119.1(3) ?
    C15 C9 C8 . . 129.6(3) ?
    C10 C9 C8 . . 111.1(2) ?
    C12 C10 C9 . . 121.9(3) ?
    C12 C10 C11 . . 129.0(3) ?
    C9 C10 C11 . . 109.1(2) ?
    N1 C11 C7 . . 123.9(3) ?
    N1 C11 C10 . . 128.2(3) ?
    C7 C11 C10 . . 107.9(2) ?
    C13 C12 C10 . . 118.3(3) ?
    C13 C12 H12 . . 120.8 ?
    C10 C12 H12 . . 120.8 ?
    C14 C13 C12 . . 120.0(3) ?
    C14 C13 H13 . . 120.0 ?
    C12 C13 H13 . . 120.0 ?
    C13 C14 C15 . . 122.0(3) ?
    C13 C14 H14 . . 119.0 ?
    C15 C14 H14 . . 119.0 ?
    C9 C15 C14 . . 118.7(3) ?
    C9 C15 H15 . . 120.7 ?
    C14 C15 H15 . . 120.7 ?
    N3 C16 C17 . . 105.6(2) ?
    N3 C16 H16A . . 110.6 ?
    C17 C16 H16A . . 110.6 ?
    N3 C16 H16B . . 110.6 ?
    C17 C16 H16B . . 110.6 ?
    H16A C16 H16B . . 108.8 ?
    C18 C17 C16 . . 102.0(3) ?
    C18 C17 H17A . . 111.4 ?
    C16 C17 H17A . . 111.4 ?
    C18 C17 H17B . . 111.4 ?
    C16 C17 H17B . . 111.4 ?
    H17A C17 H17B . . 109.2 ?
    C17 C18 C19 . . 104.5(3) ?
    C17 C18 H18A . . 110.9 ?
    C19 C18 H18A . . 110.9 ?
    C17 C18 H18B . . 110.9 ?
    C19 C18 H18B . . 110.9 ?
    H18A C18 H18B . . 108.9 ?
    N3 C19 C18 . . 106.0(2) ?
    N3 C19 C20 . . 106.1(2) ?
    C18 C19 C20 . . 116.5(3) ?
    N3 C19 H19 . . 109.3 ?
    C18 C19 H19 . . 109.3 ?
    C20 C19 H19 . . 109.3 ?
    C38 C20 C19 . . 112.8(2) ?
    C38 C20 C21 . . 114.2(2) ?
    C19 C20 C21 . . 102.9(2) ?
    C38 C20 H20 . . 108.9 ?
    C19 C20 H20 . . 108.9 ?
    C21 C20 H20 . . 108.9 ?
    C22 C21 C20 . . 114.3(2) ?
    C22 C21 C8 . . 114.8(2) ?
    C20 C21 C8 . . 104.6(2) ?
    C22 C21 H21 . . 107.6 ?
    C20 C21 H21 . . 107.6 ?
    C8 C21 H21 . . 107.6 ?
    O1 C22 C23 . . 120.2(3) ?
    O1 C22 C21 . . 120.5(3) ?
    C23 C22 C21 . . 119.3(3) ?
    C28 C23 C24 . . 118.2(3) ?
    C28 C23 C22 . . 123.2(3) ?
    C24 C23 C22 . . 118.6(3) ?
    C25 C24 C23 . . 120.1(4) ?
    C25 C24 H24 . . 120.0 ?
    C23 C24 H24 . . 120.0 ?
    C26 C25 C24 . . 119.9(4) ?
    C26 C25 H25 . . 120.0 ?
    C24 C25 H25 . . 120.0 ?
    C27 C26 C25 . . 121.1(4) ?
    C27 C26 Br1 . . 118.6(4) ?
    C25 C26 Br1 . . 120.3(3) ?
    C26 C27 C28 . . 119.4(4) ?
    C26 C27 H27 . . 120.3 ?
    C28 C27 H27 . . 120.3 ?
    C27 C28 C23 . . 121.3(4) ?
    C27 C28 H28 . . 119.4 ?
    C23 C28 H28 . . 119.4 ?
    C33 C29 C30 . . 108.1(4) ?
    C33 C29 Fe1 . . 70.6(2) ?
    C30 C29 Fe1 . . 69.4(2) ?
    C33 C29 H29 . . 125.9 ?
    C30 C29 H29 . . 125.9 ?
    Fe1 C29 H29 . . 125.9 ?
    C31 C30 C29 . . 107.4(4) ?
    C31 C30 Fe1 . . 69.8(2) ?
    C29 C30 Fe1 . . 69.8(2) ?
    C31 C30 H30 . . 126.3 ?
    C29 C30 H30 . . 126.3 ?
    Fe1 C30 H30 . . 126.3 ?
    C30 C31 C32 . . 108.4(4) ?
    C30 C31 Fe1 . . 69.8(2) ?
    C32 C31 Fe1 . . 70.5(2) ?
    C30 C31 H31 . . 125.8 ?
    C32 C31 H31 . . 125.8 ?
    Fe1 C31 H31 . . 125.8 ?
    C33 C32 C31 . . 108.0(4) ?
    C33 C32 Fe1 . . 70.2(2) ?
    C31 C32 Fe1 . . 69.2(2) ?
    C33 C32 H32 . . 126.0 ?
    C31 C32 H32 . . 126.0 ?
    Fe1 C32 H32 . . 126.0 ?
    C29 C33 C32 . . 108.0(4) ?
    C29 C33 Fe1 . . 69.3(2) ?
    C32 C33 Fe1 . . 69.7(2) ?
    C29 C33 H33 . . 126.0 ?
    C32 C33 H33 . . 126.0 ?
    Fe1 C33 H33 . . 126.0 ?
    C35 C34 C38 . . 108.1(3) ?
    C35 C34 Fe1 . . 68.91(19) ?
    C38 C34 Fe1 . . 70.42(17) ?
    C35 C34 H34 . . 126.0 ?
    C38 C34 H34 . . 126.0 ?
    Fe1 C34 H34 . . 126.0 ?
    C36 C35 C34 . . 108.4(3) ?
    C36 C35 Fe1 . . 70.2(2) ?
    C34 C35 Fe1 . . 70.14(18) ?
    C36 C35 H35 . . 125.8 ?
    C34 C35 H35 . . 125.8 ?
    Fe1 C35 H35 . . 125.8 ?
    C35 C36 C37 . . 108.3(3) ?
    C35 C36 Fe1 . . 69.5(2) ?
    C37 C36 Fe1 . . 70.37(18) ?
    C35 C36 H36 . . 125.8 ?
    C37 C36 H36 . . 125.8 ?
    Fe1 C36 H36 . . 125.8 ?
    C36 C37 C38 . . 108.1(3) ?
    C36 C37 Fe1 . . 68.9(2) ?
    C38 C37 Fe1 . . 70.04(18) ?
    C36 C37 H37 . . 125.9 ?
    C38 C37 H37 . . 125.9 ?
    Fe1 C37 H37 . . 125.9 ?
    C37 C38 C34 . . 107.1(3) ?
    C37 C38 C20 . . 127.8(3) ?
    C34 C38 C20 . . 125.0(3) ?
    C37 C38 Fe1 . . 69.41(18) ?
    C34 C38 Fe1 . . 68.89(17) ?
    C20 C38 Fe1 . . 128.3(2) ?
    C11 N1 C1 . . 114.2(3) ?
    C7 N2 C6 . . 114.5(3) ?
    C16 N3 C19 . . 108.0(2) ?
    C16 N3 C8 . . 120.4(2) ?
    C19 N3 C8 . . 111.3(2) ?
    C35 Fe1 C31 . . 104.76(16) ?
    C35 Fe1 C30 . . 118.40(17) ?
    C31 Fe1 C30 . . 40.4(2) ?
    C35 Fe1 C36 . . 40.32(16) ?
    C31 Fe1 C36 . . 120.97(17) ?
    C30 Fe1 C36 . . 105.07(17) ?
    C35 Fe1 C29 . . 155.23(17) ?
    C31 Fe1 C29 . . 67.95(19) ?
    C30 Fe1 C29 . . 40.78(19) ?
    C36 Fe1 C29 . . 121.61(18) ?
    C35 Fe1 C34 . . 40.95(13) ?
    C31 Fe1 C34 . . 120.64(18) ?
    C30 Fe1 C34 . . 154.82(18) ?
    C36 Fe1 C34 . . 68.33(15) ?
    C29 Fe1 C34 . . 163.11(16) ?
    C35 Fe1 C32 . . 123.07(17) ?
    C31 Fe1 C32 . . 40.32(17) ?
    C30 Fe1 C32 . . 67.89(19) ?
    C36 Fe1 C32 . . 158.00(16) ?
    C29 Fe1 C32 . . 67.54(18) ?
    C34 Fe1 C32 . . 108.66(16) ?
    C35 Fe1 C37 . . 68.24(15) ?
    C31 Fe1 C37 . . 158.56(17) ?
    C30 Fe1 C37 . . 123.57(19) ?
    C36 Fe1 C37 . . 40.77(14) ?
    C29 Fe1 C37 . . 109.45(17) ?
    C34 Fe1 C37 . . 68.17(14) ?
    C32 Fe1 C37 . . 160.23(15) ?
    C35 Fe1 C33 . . 160.93(17) ?
    C31 Fe1 C33 . . 67.63(15) ?
    C30 Fe1 C33 . . 67.94(17) ?
    C36 Fe1 C33 . . 158.65(17) ?
    C29 Fe1 C33 . . 40.09(17) ?
    C34 Fe1 C33 . . 126.52(15) ?
    C32 Fe1 C33 . . 40.02(16) ?
    C37 Fe1 C33 . . 125.08(15) ?
    C35 Fe1 C38 . . 68.70(13) ?
    C31 Fe1 C38 . . 157.77(19) ?
    C30 Fe1 C38 . . 161.55(19) ?
    C36 Fe1 C38 . . 68.57(13) ?
    C29 Fe1 C38 . . 126.66(16) ?
    C34 Fe1 C38 . . 40.69(13) ?
    C32 Fe1 C38 . . 124.33(14) ?
    C37 Fe1 C38 . . 40.55(13) ?
    C33 Fe1 C38 . . 111.35(13) ?
loop_
    _geom_torsion_atom_site_label_1
    _geom_torsion_atom_site_label_2
    _geom_torsion_atom_site_label_3
    _geom_torsion_atom_site_label_4
    _geom_torsion_site_symmetry_1
    _geom_torsion_site_symmetry_2
    _geom_torsion_site_symmetry_3
    _geom_torsion_site_symmetry_4
    _geom_torsion
    _geom_torsion_publ_flag
    N1 C1 C2 C3 . . . . 178.6(4) ?
    C6 C1 C2 C3 . . . . -1.2(7) ?
    C1 C2 C3 C4 . . . . 0.1(8) ?
    C2 C3 C4 C5 . . . . 0.4(9) ?
    C3 C4 C5 C6 . . . . 0.4(8) ?
    C4 C5 C6 N2 . . . . 179.0(4) ?
    C4 C5 C6 C1 . . . . -1.6(6) ?
    N1 C1 C6 N2 . . . . 1.5(5) ?
    C2 C1 C6 N2 . . . . -178.6(3) ?
    N1 C1 C6 C5 . . . . -177.8(3) ?
    C2 C1 C6 C5 . . . . 2.0(5) ?
    N2 C7 C8 N3 . . . . -64.2(4) ?
    C11 C7 C8 N3 . . . . 115.6(3) ?
    N2 C7 C8 C9 . . . . 174.8(3) ?
    C11 C7 C8 C9 . . . . -5.5(3) ?
    N2 C7 C8 C21 . . . . 49.0(4) ?
    C11 C7 C8 C21 . . . . -131.3(3) ?
    N3 C8 C9 C15 . . . . 64.3(4) ?
    C7 C8 C9 C15 . . . . -178.5(3) ?
    C21 C8 C9 C15 . . . . -57.5(4) ?
    N3 C8 C9 C10 . . . . -110.9(3) ?
    C7 C8 C9 C10 . . . . 6.3(3) ?
    C21 C8 C9 C10 . . . . 127.2(3) ?
    C15 C9 C10 C12 . . . . -1.2(5) ?
    C8 C9 C10 C12 . . . . 174.6(3) ?
    C15 C9 C10 C11 . . . . 179.2(3) ?
    C8 C9 C10 C11 . . . . -5.0(3) ?
    N2 C7 C11 N1 . . . . 2.2(5) ?
    C8 C7 C11 N1 . . . . -177.5(3) ?
    N2 C7 C11 C10 . . . . -177.3(3) ?
    C8 C7 C11 C10 . . . . 2.9(3) ?
    C12 C10 C11 N1 . . . . 2.3(6) ?
    C9 C10 C11 N1 . . . . -178.2(3) ?
    C12 C10 C11 C7 . . . . -178.2(3) ?
    C9 C10 C11 C7 . . . . 1.3(3) ?
    C9 C10 C12 C13 . . . . 0.0(5) ?
    C11 C10 C12 C13 . . . . 179.5(3) ?
    C10 C12 C13 C14 . . . . 1.0(5) ?
    C12 C13 C14 C15 . . . . -0.7(5) ?
    C10 C9 C15 C14 . . . . 1.5(5) ?
    C8 C9 C15 C14 . . . . -173.4(3) ?
    C13 C14 C15 C9 . . . . -0.5(5) ?
    N3 C16 C17 C18 . . . . -36.3(3) ?
    C16 C17 C18 C19 . . . . 35.3(3) ?
    C17 C18 C19 N3 . . . . -21.9(3) ?
    C17 C18 C19 C20 . . . . 95.8(3) ?
    N3 C19 C20 C38 . . . . -150.8(2) ?
    C18 C19 C20 C38 . . . . 91.6(3) ?
    N3 C19 C20 C21 . . . . -27.1(3) ?
    C18 C19 C20 C21 . . . . -144.8(2) ?
    C38 C20 C21 C22 . . . . -76.1(3) ?
    C19 C20 C21 C22 . . . . 161.2(2) ?
    C38 C20 C21 C8 . . . . 157.6(2) ?
    C19 C20 C21 C8 . . . . 34.9(3) ?
    N3 C8 C21 C22 . . . . -155.6(2) ?
    C7 C8 C21 C22 . . . . 87.2(3) ?
    C9 C8 C21 C22 . . . . -27.9(4) ?
    N3 C8 C21 C20 . . . . -29.5(3) ?
    C7 C8 C21 C20 . . . . -146.8(2) ?
    C9 C8 C21 C20 . . . . 98.2(3) ?
    C20 C21 C22 O1 . . . . -36.7(4) ?
    C8 C21 C22 O1 . . . . 84.2(4) ?
    C20 C21 C22 C23 . . . . 142.0(3) ?
    C8 C21 C22 C23 . . . . -97.1(3) ?
    O1 C22 C23 C28 . . . . -179.9(3) ?
    C21 C22 C23 C28 . . . . 1.4(5) ?
    O1 C22 C23 C24 . . . . 0.9(5) ?
    C21 C22 C23 C24 . . . . -177.8(3) ?
    C28 C23 C24 C25 . . . . -0.1(5) ?
    C22 C23 C24 C25 . . . . 179.2(3) ?
    C23 C24 C25 C26 . . . . -0.8(6) ?
    C24 C25 C26 C27 . . . . 1.3(7) ?
    C24 C25 C26 Br1 . . . . -179.2(3) ?
    C25 C26 C27 C28 . . . . -0.8(6) ?
    Br1 C26 C27 C28 . . . . 179.7(3) ?
    C26 C27 C28 C23 . . . . -0.1(6) ?
    C24 C23 C28 C27 . . . . 0.6(5) ?
    C22 C23 C28 C27 . . . . -178.7(3) ?
    C33 C29 C30 C31 . . . . -0.3(5) ?
    Fe1 C29 C30 C31 . . . . 59.9(3) ?
    C33 C29 C30 Fe1 . . . . -60.3(3) ?
    C29 C30 C31 C32 . . . . 0.2(5) ?
    Fe1 C30 C31 C32 . . . . 60.2(3) ?
    C29 C30 C31 Fe1 . . . . -60.0(3) ?
    C30 C31 C32 C33 . . . . 0.0(4) ?
    Fe1 C31 C32 C33 . . . . 59.7(2) ?
    C30 C31 C32 Fe1 . . . . -59.8(3) ?
    C30 C29 C33 C32 . . . . 0.3(4) ?
    Fe1 C29 C33 C32 . . . . -59.2(2) ?
    C30 C29 C33 Fe1 . . . . 59.5(3) ?
    C31 C32 C33 C29 . . . . -0.2(4) ?
    Fe1 C32 C33 C29 . . . . 58.9(3) ?
    C31 C32 C33 Fe1 . . . . -59.1(3) ?
    C38 C34 C35 C36 . . . . 0.2(4) ?
    Fe1 C34 C35 C36 . . . . 60.0(2) ?
    C38 C34 C35 Fe1 . . . . -59.8(2) ?
    C34 C35 C36 C37 . . . . 0.0(4) ?
    Fe1 C35 C36 C37 . . . . 59.9(2) ?
    C34 C35 C36 Fe1 . . . . -60.0(2) ?
    C35 C36 C37 C38 . . . . -0.2(4) ?
    Fe1 C36 C37 C38 . . . . 59.2(2) ?
    C35 C36 C37 Fe1 . . . . -59.4(2) ?
    C36 C37 C38 C34 . . . . 0.3(4) ?
    Fe1 C37 C38 C34 . . . . 58.8(2) ?
    C36 C37 C38 C20 . . . . 178.4(3) ?
    Fe1 C37 C38 C20 . . . . -123.1(3) ?
    C36 C37 C38 Fe1 . . . . -58.5(2) ?
    C35 C34 C38 C37 . . . . -0.3(3) ?
    Fe1 C34 C38 C37 . . . . -59.1(2) ?
    C35 C34 C38 C20 . . . . -178.5(3) ?
    Fe1 C34 C38 C20 . . . . 122.7(3) ?
    C35 C34 C38 Fe1 . . . . 58.8(2) ?
    C19 C20 C38 C37 . . . . 152.6(3) ?
    C21 C20 C38 C37 . . . . 35.4(4) ?
    C19 C20 C38 C34 . . . . -29.6(4) ?
    C21 C20 C38 C34 . . . . -146.8(3) ?
    C19 C20 C38 Fe1 . . . . 60.0(3) ?
    C21 C20 C38 Fe1 . . . . -57.2(4) ?
    C7 C11 N1 C1 . . . . -1.2(5) ?
    C10 C11 N1 C1 . . . . 178.2(3) ?
    C2 C1 N1 C11 . . . . 179.6(3) ?
    C6 C1 N1 C11 . . . . -0.5(5) ?
    C11 C7 N2 C6 . . . . -1.1(4) ?
    C8 C7 N2 C6 . . . . 178.6(3) ?
    C5 C6 N2 C7 . . . . 178.7(3) ?
    C1 C6 N2 C7 . . . . -0.6(4) ?
    C17 C16 N3 C19 . . . . 23.4(3) ?
    C17 C16 N3 C8 . . . . -105.9(3) ?
    C18 C19 N3 C16 . . . . -0.9(3) ?
    C20 C19 N3 C16 . . . . -125.3(3) ?
    C18 C19 N3 C8 . . . . 133.4(3) ?
    C20 C19 N3 C8 . . . . 8.9(3) ?
    C7 C8 N3 C16 . . . . -101.0(3) ?
    C9 C8 N3 C16 . . . . 10.7(4) ?
    C21 C8 N3 C16 . . . . 140.6(3) ?
    C7 C8 N3 C19 . . . . 131.2(2) ?
    C9 C8 N3 C19 . . . . -117.1(3) ?
    C21 C8 N3 C19 . . . . 12.8(3) ?
    C36 C35 Fe1 C31 . . . . 120.8(3) ?
    C34 C35 Fe1 C31 . . . . -120.0(3) ?
    C36 C35 Fe1 C30 . . . . 79.6(3) ?
    C34 C35 Fe1 C30 . . . . -161.2(3) ?
    C34 C35 Fe1 C36 . . . . 119.2(3) ?
    C36 C35 Fe1 C29 . . . . 51.6(5) ?
    C34 C35 Fe1 C29 . . . . 170.8(4) ?
    C36 C35 Fe1 C34 . . . . -119.2(3) ?
    C36 C35 Fe1 C32 . . . . 160.5(2) ?
    C34 C35 Fe1 C32 . . . . -80.3(3) ?
    C36 C35 Fe1 C37 . . . . -37.8(2) ?
    C34 C35 Fe1 C37 . . . . 81.3(2) ?
    C36 C35 Fe1 C33 . . . . -175.5(4) ?
    C34 C35 Fe1 C33 . . . . -56.3(5) ?
    C36 C35 Fe1 C38 . . . . -81.6(2) ?
    C34 C35 Fe1 C38 . . . . 37.6(2) ?
    C30 C31 Fe1 C35 . . . . -116.7(3) ?
    C32 C31 Fe1 C35 . . . . 124.2(3) ?
    C32 C31 Fe1 C30 . . . . -119.1(4) ?
    C30 C31 Fe1 C36 . . . . -76.3(3) ?
    C32 C31 Fe1 C36 . . . . 164.6(2) ?
    C30 C31 Fe1 C29 . . . . 38.3(3) ?
    C32 C31 Fe1 C29 . . . . -80.8(3) ?
    C30 C31 Fe1 C34 . . . . -157.9(2) ?
    C32 C31 Fe1 C34 . . . . 82.9(3) ?
    C30 C31 Fe1 C32 . . . . 119.1(4) ?
    C30 C31 Fe1 C37 . . . . -48.9(5) ?
    C32 C31 Fe1 C37 . . . . -168.0(4) ?
    C30 C31 Fe1 C33 . . . . 81.8(3) ?
    C32 C31 Fe1 C33 . . . . -37.4(3) ?
    C30 C31 Fe1 C38 . . . . 173.7(3) ?
    C32 C31 Fe1 C38 . . . . 54.6(5) ?
    C31 C30 Fe1 C35 . . . . 79.1(3) ?
    C29 C30 Fe1 C35 . . . . -162.5(3) ?
    C29 C30 Fe1 C31 . . . . 118.4(4) ?
    C31 C30 Fe1 C36 . . . . 120.4(3) ?
    C29 C30 Fe1 C36 . . . . -121.3(3) ?
    C31 C30 Fe1 C29 . . . . -118.4(4) ?
    C31 C30 Fe1 C34 . . . . 49.4(5) ?
    C29 C30 Fe1 C34 . . . . 167.8(3) ?
    C31 C30 Fe1 C32 . . . . -37.6(2) ?
    C29 C30 Fe1 C32 . . . . 80.8(3) ?
    C31 C30 Fe1 C37 . . . . 160.7(2) ?
    C29 C30 Fe1 C37 . . . . -80.9(3) ?
    C31 C30 Fe1 C33 . . . . -80.9(3) ?
    C29 C30 Fe1 C33 . . . . 37.4(3) ?
    C31 C30 Fe1 C38 . . . . -172.5(4) ?
    C29 C30 Fe1 C38 . . . . -54.1(6) ?
    C37 C36 Fe1 C35 . . . . -119.3(3) ?
    C35 C36 Fe1 C31 . . . . -75.6(3) ?
    C37 C36 Fe1 C31 . . . . 165.1(2) ?
    C35 C36 Fe1 C30 . . . . -116.3(3) ?
    C37 C36 Fe1 C30 . . . . 124.4(3) ?
    C35 C36 Fe1 C29 . . . . -157.3(2) ?
    C37 C36 Fe1 C29 . . . . 83.4(3) ?
    C35 C36 Fe1 C34 . . . . 38.0(2) ?
    C37 C36 Fe1 C34 . . . . -81.3(2) ?
    C35 C36 Fe1 C32 . . . . -48.3(5) ?
    C37 C36 Fe1 C32 . . . . -167.6(4) ?
    C35 C36 Fe1 C37 . . . . 119.3(3) ?
    C35 C36 Fe1 C33 . . . . 175.9(4) ?
    C37 C36 Fe1 C33 . . . . 56.7(5) ?
    C35 C36 Fe1 C38 . . . . 81.9(2) ?
    C37 C36 Fe1 C38 . . . . -37.4(2) ?
    C33 C29 Fe1 C35 . . . . 158.2(4) ?
    C30 C29 Fe1 C35 . . . . 39.2(6) ?
    C33 C29 Fe1 C31 . . . . 81.0(3) ?
    C30 C29 Fe1 C31 . . . . -38.0(3) ?
    C33 C29 Fe1 C30 . . . . 119.0(4) ?
    C33 C29 Fe1 C36 . . . . -165.3(2) ?
    C30 C29 Fe1 C36 . . . . 75.8(3) ?
    C33 C29 Fe1 C34 . . . . -43.0(7) ?
    C30 C29 Fe1 C34 . . . . -161.9(5) ?
    C33 C29 Fe1 C32 . . . . 37.3(2) ?
    C30 C29 Fe1 C32 . . . . -81.7(3) ?
    C33 C29 Fe1 C37 . . . . -121.8(2) ?
    C30 C29 Fe1 C37 . . . . 119.2(3) ?
    C30 C29 Fe1 C33 . . . . -119.0(4) ?
    C33 C29 Fe1 C38 . . . . -79.7(3) ?
    C30 C29 Fe1 C38 . . . . 161.4(3) ?
    C38 C34 Fe1 C35 . . . . 119.3(3) ?
    C35 C34 Fe1 C31 . . . . 76.6(3) ?
    C38 C34 Fe1 C31 . . . . -164.0(2) ?
    C35 C34 Fe1 C30 . . . . 41.7(5) ?
    C38 C34 Fe1 C30 . . . . 161.1(4) ?
    C35 C34 Fe1 C36 . . . . -37.4(2) ?
    C38 C34 Fe1 C36 . . . . 81.9(2) ?
    C35 C34 Fe1 C29 . . . . -166.7(6) ?
    C38 C34 Fe1 C29 . . . . -47.3(6) ?
    C35 C34 Fe1 C32 . . . . 119.3(2) ?
    C38 C34 Fe1 C32 . . . . -121.3(2) ?
    C35 C34 Fe1 C37 . . . . -81.5(2) ?
    C38 C34 Fe1 C37 . . . . 37.85(18) ?
    C35 C34 Fe1 C33 . . . . 160.2(2) ?
    C38 C34 Fe1 C33 . . . . -80.4(2) ?
    C35 C34 Fe1 C38 . . . . -119.3(3) ?
    C33 C32 Fe1 C35 . . . . 168.1(2) ?
    C31 C32 Fe1 C35 . . . . -72.7(3) ?
    C33 C32 Fe1 C31 . . . . -119.2(4) ?
    C33 C32 Fe1 C30 . . . . -81.6(3) ?
    C31 C32 Fe1 C30 . . . . 37.7(3) ?
    C33 C32 Fe1 C36 . . . . -156.7(4) ?
    C31 C32 Fe1 C36 . . . . -37.5(6) ?
    C33 C32 Fe1 C29 . . . . -37.3(2) ?
    C31 C32 Fe1 C29 . . . . 81.9(3) ?
    C33 C32 Fe1 C34 . . . . 125.1(2) ?
    C31 C32 Fe1 C34 . . . . -115.7(3) ?
    C33 C32 Fe1 C37 . . . . 47.8(6) ?
    C31 C32 Fe1 C37 . . . . 167.1(4) ?
    C31 C32 Fe1 C33 . . . . 119.2(4) ?
    C33 C32 Fe1 C38 . . . . 82.7(3) ?
    C31 C32 Fe1 C38 . . . . -158.1(3) ?
    C36 C37 Fe1 C35 . . . . 37.4(2) ?
    C38 C37 Fe1 C35 . . . . -82.2(2) ?
    C36 C37 Fe1 C31 . . . . -37.1(5) ?
    C38 C37 Fe1 C31 . . . . -156.8(4) ?
    C36 C37 Fe1 C30 . . . . -73.0(3) ?
    C38 C37 Fe1 C30 . . . . 167.3(2) ?
    C38 C37 Fe1 C36 . . . . -119.7(3) ?
    C36 C37 Fe1 C29 . . . . -116.2(3) ?
    C38 C37 Fe1 C29 . . . . 124.1(2) ?
    C36 C37 Fe1 C34 . . . . 81.7(2) ?
    C38 C37 Fe1 C34 . . . . -37.98(18) ?
    C36 C37 Fe1 C32 . . . . 166.2(4) ?
    C38 C37 Fe1 C32 . . . . 46.6(5) ?
    C36 C37 Fe1 C33 . . . . -158.2(2) ?
    C38 C37 Fe1 C33 . . . . 82.2(2) ?
    C36 C37 Fe1 C38 . . . . 119.7(3) ?
    C29 C33 Fe1 C35 . . . . -151.5(4) ?
    C32 C33 Fe1 C35 . . . . -32.0(5) ?
    C29 C33 Fe1 C31 . . . . -81.9(3) ?
    C32 C33 Fe1 C31 . . . . 37.6(3) ?
    C29 C33 Fe1 C30 . . . . -38.1(3) ?
    C32 C33 Fe1 C30 . . . . 81.4(3) ?
    C29 C33 Fe1 C36 . . . . 36.5(5) ?
    C32 C33 Fe1 C36 . . . . 156.0(4) ?
    C32 C33 Fe1 C29 . . . . 119.5(3) ?
    C29 C33 Fe1 C34 . . . . 165.7(2) ?
    C32 C33 Fe1 C34 . . . . -74.8(3) ?
    C29 C33 Fe1 C32 . . . . -119.5(3) ?
    C29 C33 Fe1 C37 . . . . 78.3(3) ?
    C32 C33 Fe1 C37 . . . . -162.2(2) ?
    C29 C33 Fe1 C38 . . . . 122.1(3) ?
    C32 C33 Fe1 C38 . . . . -118.4(2) ?
    C37 C38 Fe1 C35 . . . . 81.0(2) ?
    C34 C38 Fe1 C35 . . . . -37.8(2) ?
    C20 C38 Fe1 C35 . . . . -156.4(3) ?
    C37 C38 Fe1 C31 . . . . 157.6(4) ?
    C34 C38 Fe1 C31 . . . . 38.8(4) ?
    C20 C38 Fe1 C31 . . . . -79.8(5) ?
    C37 C38 Fe1 C30 . . . . -35.4(5) ?
    C34 C38 Fe1 C30 . . . . -154.2(5) ?
    C20 C38 Fe1 C30 . . . . 87.2(6) ?
    C37 C38 Fe1 C36 . . . . 37.6(2) ?
    C34 C38 Fe1 C36 . . . . -81.3(2) ?
    C20 C38 Fe1 C36 . . . . 160.1(3) ?
    C37 C38 Fe1 C29 . . . . -76.6(3) ?
    C34 C38 Fe1 C29 . . . . 164.6(2) ?
    C20 C38 Fe1 C29 . . . . 45.9(4) ?
    C37 C38 Fe1 C34 . . . . 118.8(3) ?
    C20 C38 Fe1 C34 . . . . -118.6(4) ?
    C37 C38 Fe1 C32 . . . . -162.7(2) ?
    C34 C38 Fe1 C32 . . . . 78.5(2) ?
    C20 C38 Fe1 C32 . . . . -40.2(3) ?
    C34 C38 Fe1 C37 . . . . -118.8(3) ?
    C20 C38 Fe1 C37 . . . . 122.5(4) ?
    C37 C38 Fe1 C33 . . . . -119.5(2) ?
    C34 C38 Fe1 C33 . . . . 121.7(2) ?
    C20 C38 Fe1 C33 . . . . 3.1(3) ?
loop_
    _geom_hbond_atom_site_label_D
    _geom_hbond_atom_site_label_H
    _geom_hbond_atom_site_label_A
    _geom_hbond_site_symmetry_A
    _geom_hbond_distance_DH
    _geom_hbond_distance_HA
    _geom_hbond_distance_DA
    _geom_hbond_angle_DHA
    C28 H28 N2 . 0.93 2.56 3.358(5) 145
    C13 H13 O1 2_657 0.93 2.58 3.318(4) 137
    C4 H4 Cg1 2_666 0.93 2.69 3.580(4) 159
    C17 H17B Cg2 2_667 0.97 2.84 3.743(4) 155
    C36 H36 Cg3 1_455 0.981 2.70 3.486(5) 137
_iucr_refine_instructions_details
;
TITL BR in P-1
CELL  0.71073   9.3668   9.9785  18.6303   89.724   75.967   63.236
ZERR     2.00   0.0003   0.0003   0.0005    0.001    0.001    0.001
LATT   1
SFAC  C    H    N    O    FE   BR
UNIT  76   60   6    2    2    2
MERG   2
FMAP   2
PLAN   25
L.S.   10
BOND $H
ACTA
CONF
SIZE 0.20 0.25 0.30
WGHT    0.053900    2.514000
FVAR       0.16365
C1    1    0.876945    0.166663    0.661220    11.00000    0.03855    0.04470 =
         0.03278    0.00027   -0.00032   -0.01659
C2    1    1.027023    0.112190    0.604405    11.00000    0.04136    0.07650 =
         0.05193    0.00401    0.00342   -0.01426
AFIX  43
H2    2    1.126630    0.046124    0.614138    11.00000   -1.20000
AFIX   0
C3    1    1.025703    0.156546    0.535314    11.00000    0.05892    0.10289 =
         0.04905    0.00572    0.01494   -0.02825
AFIX  43
H3    2    1.125019    0.120211    0.498015    11.00000   -1.20000
AFIX   0
C4    1    0.878192    0.255376    0.519560    11.00000    0.07666    0.09852 =
         0.03655    0.01726    0.00068   -0.03988
AFIX  43
H4    2    0.879867    0.283888    0.471885    11.00000   -1.20000
AFIX   0
C5    1    0.731292    0.310752    0.573377    11.00000    0.05645    0.07265 =
         0.03517    0.01619   -0.00848   -0.02941
AFIX  43
H5    2    0.633248    0.376236    0.562187    11.00000   -1.20000
AFIX   0
C6    1    0.727377    0.269344    0.645632    11.00000    0.04184    0.04531 =
         0.02867    0.00437   -0.00428   -0.02280
C7    1    0.585367    0.282017    0.763906    11.00000    0.03218    0.03056 =
         0.02722    0.00444   -0.00800   -0.01354
C8    1    0.438457    0.332837    0.833103    11.00000    0.03075    0.02930 =
         0.02492    0.00446   -0.00672   -0.01133
C9    1    0.523153    0.228042    0.887316    11.00000    0.03752    0.03045 =
         0.02697    0.00489   -0.01038   -0.01393
C10   1    0.694468    0.145217    0.855992    11.00000    0.03992    0.02975 =
         0.03040    0.00497   -0.01141   -0.01277
C11   1    0.735095    0.175684    0.778983    11.00000    0.03258    0.02971 =
         0.03190    0.00215   -0.00940   -0.01056
C12   1    0.799418    0.052543    0.896276    11.00000    0.04250    0.03546 =
         0.04196    0.00707   -0.01688   -0.00734
AFIX  43
H12   2    0.913136   -0.001853    0.874633    11.00000   -1.20000
AFIX   0
C13   1    0.730874    0.042925    0.969487    11.00000    0.05949    0.03626 =
         0.03929    0.01291   -0.02457   -0.01539
AFIX  43
H13   2    0.798898   -0.017350    0.997963    11.00000   -1.20000
AFIX   0
C14   1    0.561727    0.122642    1.000300    11.00000    0.06156    0.03805 =
         0.02659    0.00956   -0.01349   -0.02565
AFIX  43
H14   2    0.517343    0.114137    1.049450    11.00000   -1.20000
AFIX   0
C15   1    0.455955    0.215006    0.960234    11.00000    0.04289    0.03606 =
         0.03151    0.00610   -0.00791   -0.01787
AFIX  43
H15   2    0.342068    0.267223    0.981884    11.00000   -1.20000
AFIX   0
C16   1    0.413953    0.547177    0.918288    11.00000    0.03572    0.03849 =
         0.04935   -0.00328   -0.01703   -0.01526
AFIX  23
H16A  2    0.444522    0.626771    0.905267    11.00000   -1.20000
H16B  2    0.505809    0.463959    0.931093    11.00000   -1.20000
AFIX   0
C17   1    0.258517    0.605597    0.982744    11.00000    0.05360    0.04534 =
         0.03576   -0.00103   -0.01576   -0.02087
AFIX  23
H17A  2    0.250255    0.523806    1.008702    11.00000   -1.20000
H17B  2    0.255200    0.679048    1.017880    11.00000   -1.20000
AFIX   0
C18   1    0.122999    0.678052    0.943482    11.00000    0.03448    0.04413 =
         0.04107   -0.00953   -0.00697   -0.01171
AFIX  23
H18A  2    0.102760    0.780415    0.935261    11.00000   -1.20000
H18B  2    0.020445    0.680630    0.972430    11.00000   -1.20000
AFIX   0
C19   1    0.189801    0.577119    0.869384    11.00000    0.03121    0.03171 =
         0.03204    0.00317   -0.01191   -0.01048
AFIX  13
H19   2    0.162010    0.640465    0.829504    11.00000   -1.20000
AFIX   0
C20   1    0.134338    0.455028    0.866350    11.00000    0.03089    0.03819 =
         0.02496    0.00553   -0.00688   -0.01533
AFIX  13
H20   2    0.113388    0.424152    0.916234    11.00000   -1.20000
AFIX   0
C21   1    0.287946    0.323844    0.815105    11.00000    0.03325    0.03328 =
         0.02487    0.00523   -0.00937   -0.01540
AFIX  13
H21   2    0.289904    0.345638    0.763629    11.00000   -1.20000
AFIX   0
C22   1    0.290095    0.171199    0.821335    11.00000    0.04220    0.03747 =
         0.04220    0.01103   -0.01750   -0.01938
C23   1    0.356618    0.061417    0.752421    11.00000    0.03902    0.03223 =
         0.05868    0.00387   -0.02336   -0.01370
C24   1    0.352431   -0.076381    0.758727    11.00000    0.06011    0.03981 =
         0.08189    0.01074   -0.03286   -0.02403
AFIX  43
H24   2    0.310323   -0.098880    0.805097    11.00000   -1.20000
AFIX   0
C25   1    0.411103   -0.179923    0.695806    11.00000    0.07506    0.03518 =
         0.11915   -0.00224   -0.04854   -0.02200
AFIX  43
H25   2    0.409550   -0.272173    0.700155    11.00000   -1.20000
AFIX   0
C26   1    0.471189   -0.146006    0.627414    11.00000    0.05762    0.04478 =
         0.08404   -0.01756   -0.03490   -0.00699
C27   1    0.477743   -0.012692    0.619817    11.00000    0.05659    0.05252 =
         0.06248   -0.01201   -0.01943   -0.01590
AFIX  43
H27   2    0.520136    0.008512    0.573146    11.00000   -1.20000
AFIX   0
C28   1    0.420768    0.090605    0.682156    11.00000    0.05000    0.03977 =
         0.05310   -0.00401   -0.01556   -0.01801
AFIX  43
H28   2    0.425458    0.181393    0.676973    11.00000   -1.20000
AFIX   0
C29   1    0.098934    0.487819    0.636767    11.00000    0.07089    0.07415 =
         0.03346   -0.00278    0.00314   -0.02797
AFIX  13
H29   2    0.160291    0.379307    0.619365    11.00000   -1.20000
AFIX   0
C30   1   -0.063128    0.587340    0.631821    11.00000    0.07361    0.12320 =
         0.03567    0.01714   -0.02458   -0.05262
AFIX  13
H30   2   -0.133386    0.560461    0.609984    11.00000   -1.20000
AFIX   0
C31   1   -0.103648    0.731763    0.663022    11.00000    0.04768    0.08748 =
         0.05173    0.03524   -0.01779   -0.01691
AFIX  13
H31   2   -0.208143    0.823659    0.667186    11.00000   -1.20000
AFIX   0
C32   1    0.031583    0.722477    0.686828    11.00000    0.05512    0.05860 =
         0.04810    0.02001   -0.00989   -0.02923
AFIX  13
H32   2    0.037342    0.806402    0.710843    11.00000   -1.20000
AFIX   0
C33   1    0.156658    0.571845    0.670448    11.00000    0.03730    0.06983 =
         0.04152    0.02067   -0.00691   -0.02281
AFIX  13
H33   2    0.264822    0.532088    0.681246    11.00000   -1.20000
AFIX   0
C34   1   -0.148360    0.659916    0.851152    11.00000    0.03030    0.05065 =
         0.03321    0.00042   -0.00445   -0.01457
AFIX  13
H34   2   -0.149135    0.747277    0.875391    11.00000   -1.20000
AFIX   0
C35   1   -0.274411    0.663005    0.820323    11.00000    0.02774    0.06820 =
         0.04286    0.00767   -0.00818   -0.01737
AFIX  13
H35   2   -0.377596    0.752912    0.820053    11.00000   -1.20000
AFIX   0
C36   1   -0.226676    0.515881    0.790884    11.00000    0.04080    0.07560 =
         0.05354    0.01092   -0.01576   -0.03786
AFIX  13
H36   2   -0.290379    0.485105    0.766240    11.00000   -1.20000
AFIX   0
C37   1   -0.069792    0.418441    0.802845    11.00000    0.04382    0.05126 =
         0.04618    0.01010   -0.01397   -0.03011
AFIX  13
H37   2   -0.006132    0.309258    0.787336    11.00000   -1.20000
AFIX   0
C38   1   -0.020086    0.507689    0.840204    11.00000    0.03084    0.04699 =
         0.02764    0.00631   -0.00539   -0.02028
N1    3    0.880223    0.118036    0.730188    11.00000    0.03317    0.04106 =
         0.03953    0.00184   -0.00561   -0.00882
N2    3    0.577343    0.329011    0.699107    11.00000    0.03568    0.04166 =
         0.02853    0.00725   -0.00839   -0.01726
N3    3    0.372011    0.496146    0.856025    11.00000    0.03022    0.03126 =
         0.03254    0.00226   -0.00855   -0.01222
O1    4    0.236031    0.139247    0.881072    11.00000    0.09368    0.06131 =
         0.04671    0.02139   -0.01959   -0.05066
FE1   5   -0.056928    0.584169    0.740038    11.00000    0.03116    0.04723 =
         0.03051    0.00543   -0.00988   -0.01825
BR1   6    0.548723   -0.284903    0.541373    11.00000    0.14507    0.06850 =
         0.12050   -0.04154   -0.05445   -0.02255
HKLF 4
REM  BR in P-1
REM R1 =  0.0529 for   5078 Fo > 4sig(Fo)  and  0.0653 for all   6177 data
REM    397 parameters refined using      0 restraints
END
WGHT      0.0526      2.5406
REM Highest difference peak  1.874,  deepest hole -1.628,  1-sigma level  0.075
Q1    1   0.5360 -0.3381  0.5866  11.00000  0.05    1.87
Q2    1   0.5807 -0.2801  0.5311  11.00000  0.05    1.33
Q3    1   0.4460 -0.2359  0.5476  11.00000  0.05    0.75
Q4    1   0.6580  0.1992  0.7667  11.00000  0.05    0.28
Q5    1   0.4682  0.2767  0.8662  11.00000  0.05    0.25
Q6    1   0.7249  0.1545  0.8185  11.00000  0.05    0.25
Q7    1   0.0537  0.4709  0.8500  11.00000  0.05    0.24
Q8    1   0.5075  0.3078  0.7975  11.00000  0.05    0.23
Q9    1   0.6039  0.1586  0.8686  11.00000  0.05    0.23
Q10   1   0.2150  0.3815  0.8421  11.00000  0.05    0.22
Q11   1   0.1565  0.5144  0.8643  11.00000  0.05    0.22
Q12   1   0.3645  0.3233  0.8245  11.00000  0.05    0.22
Q13   1   0.4949  0.2281  0.9149  11.00000  0.05    0.21
Q14   1  -0.0422  0.4561  0.8247  11.00000  0.05    0.21
Q15   1   0.4813  0.3561  0.6873  11.00000  0.05    0.20
Q16   1   0.9532  0.0516  0.7365  11.00000  0.05    0.20
Q17   1  -0.0867  0.5727  0.8498  11.00000  0.05    0.20
Q18   1   0.0010  0.7303  0.9539  11.00000  0.05    0.20
Q19   1   0.3612 -0.1685  0.7372  11.00000  0.05    0.19
Q20   1  -0.0395  0.6781  0.7530  11.00000  0.05    0.19
Q21   1  -0.1651  0.4602  0.8065  11.00000  0.05    0.19
Q22   1   0.2678  0.3051  1.0032  11.00000  0.05    0.19
Q23   1   0.0556  0.7623  0.6897  11.00000  0.05    0.18
Q24   1   0.3982  0.4133  0.8486  11.00000  0.05    0.18
Q25   1   0.7027  0.2600  0.6008  11.00000  0.05    0.18
;
