# Supplementary material for: 2-(4-Bromo­benzo­yl)-1-ferrocenyl­spiro­[11H-pyrrolidizine-3,11′-indeno­[1,2-b]quinoxaline]
Source: Acta Crystallogr Sect E Struct Rep Online. 2013 Aug 23;69(Pt 9):m512–3. doi: 10.1107/S1600536813023064 (PMC3884418; doi:10.1107/S1600536813023064)
Supplement: Supplementary file 2 [file e-69-0m512-Isup2.hkl]

#
# h,k,l, Fc-squared, Fo-squared, sigma(Fo-squared) and status flag
#
data_I
_shelx_title ' BR in P-1'
_shelx_refln_list_code          4
_shelx_F_calc_maximum      203.19
_exptl_crystal_F_000       696.00
_reflns_d_resolution_high  0.7969
 
loop_
 _symmetry_equiv_pos_as_xyz
 'x, y, z'
 '-x, -y, -z'
 
_cell_length_a     9.3668
_cell_length_b     9.9785
_cell_length_c    18.6303
_cell_angle_alpha  89.724
_cell_angle_beta   75.967
_cell_angle_gamma  63.236
 
_shelx_F_squared_multiplier     1.000
 
loop_
 _refln_index_h
 _refln_index_k
 _refln_index_l
 _refln_F_squared_calc
 _refln_F_squared_meas
 _refln_F_squared_sigma
 _refln_observed_status
   1   0   0      352.88      359.82      5.09 o
   2   0   0     5704.61     5877.97     77.24 o
   3   0   0      427.30      526.99      7.61 o
   4   0   0      250.31      294.65      4.95 o
   5   0   0      275.49      277.75      5.05 o
   6   0   0      952.52      931.46     15.65 o
   7   0   0      166.75      184.56      5.67 o
   8   0   0       55.33       66.32      4.42 o
   9   0   0       97.87      112.05      6.50 o
  10   0   0       66.83       64.23     10.27 o
  -9   1   0      113.72      104.15      6.71 o
  -8   1   0       85.50      100.82      5.95 o
  -7   1   0      355.28      313.79      7.60 o
  -6   1   0      471.21      449.39      8.89 o
  -5   1   0      398.05      392.45      6.63 o
  -4   1   0      156.38      177.54      3.71 o
  -3   1   0      391.96      406.06      6.76 o
  -2   1   0     1391.72     1385.93     18.16 o
  -1   1   0     8167.39     8204.89    168.24 o
   0   1   0     6699.18     6497.59     72.17 o
   1   1   0     5058.50     4740.44     46.35 o
   2   1   0      412.92      621.55      7.36 o
   3   1   0     1030.49      882.83     11.31 o
   4   1   0       43.45       38.44      1.78 o
   5   1   0      880.81      915.26     13.56 o
   6   1   0      138.07      156.99      8.19 o
   7   1   0       96.25      102.63      4.19 o
   8   1   0      164.54      154.90      5.55 o
   9   1   0      188.98      213.13      7.12 o
  10   1   0      127.55      121.38      8.34 o
  -9   2   0       31.76       53.02      8.21 o
  -8   2   0        0.63        4.64      4.68 o
  -7   2   0      686.25      714.03     27.83 o
  -6   2   0      153.27      182.78      5.57 o
  -5   2   0       10.45       23.71      2.22 o
  -4   2   0      951.82     1008.06     15.72 o
  -3   2   0      131.32      105.07      3.50 o
  -2   2   0     1506.67     1496.52     22.02 o
  -1   2   0     2811.06     2994.08     39.48 o
   0   2   0     1925.33     1905.02     21.49 o
   1   2   0    13555.61    13160.05    137.73 o
   2   2   0      219.32      239.43      5.41 o
   3   2   0     6643.83     7033.25    103.59 o
   4   2   0       91.63       58.33      2.10 o
   5   2   0     1411.94     1607.42     24.41 o
   6   2   0        7.71       22.13      2.94 o
   7   2   0      431.59      451.21      9.05 o
   8   2   0       33.87       30.68      3.48 o
   9   2   0       14.77       22.04      3.89 o
  10   2   0       86.01       90.85      6.31 o
  -8   3   0        4.39       -5.90      5.90 o
  -7   3   0       36.91       57.85      5.38 o
  -6   3   0      182.45      143.07      5.23 o
  -5   3   0      101.29      105.62      3.99 o
  -4   3   0     1797.14     1796.93     31.09 o
  -3   3   0        2.35        0.80      1.84 o
  -2   3   0     1614.69     1486.60     22.74 o
  -1   3   0     1711.64     1813.13     21.90 o
   0   3   0        6.95        9.78      0.78 o
   1   3   0      953.86     1153.22     12.43 o
   2   3   0     1763.05     1479.51     15.84 o
   3   3   0     1748.49     2048.75     23.47 o
   4   3   0     3763.38     3478.78     46.10 o
   5   3   0      941.69      990.68     14.05 o
   6   3   0     1491.07     1508.36     20.96 o
   7   3   0       24.45       25.57      3.61 o
   8   3   0      429.79      394.16      8.84 o
   9   3   0      114.88      114.74      5.85 o
  10   3   0        6.70        8.53      4.38 o
  11   3   0       44.65       47.53      8.59 o
  -7   4   0       12.81        8.06      5.67 o
  -6   4   0       85.05       95.52      9.15 o
  -5   4   0        5.97       -1.03      1.98 o
  -4   4   0      626.58      678.30     13.41 o
  -3   4   0      188.30      151.67      5.53 o
  -2   4   0      284.42      255.47      4.55 o
  -1   4   0     1254.87     1156.63     14.38 o
   0   4   0        5.36        6.56      1.00 o
   1   4   0     2132.96     2128.26     24.32 o
   2   4   0     4758.64     4848.84     50.85 o
   3   4   0      443.49      461.26      5.72 o
   4   4   0     2330.74     2399.91     32.15 o
   5   4   0      554.17      542.03      8.40 o
   6   4   0     1508.99     1532.80     32.93 o
   7   4   0       11.39       14.55      2.78 o
   8   4   0      304.22      288.97      7.44 o
   9   4   0      105.09      103.41      5.44 o
  10   4   0       95.57       94.90      5.45 o
  11   4   0        4.49        4.74     12.51 o
  -7   5   0      124.91      193.80     14.56 o
  -6   5   0        5.33        0.11      6.35 o
  -5   5   0       23.94       31.06      4.33 o
  -4   5   0      135.35      151.35      7.51 o
  -3   5   0      832.62      790.86     11.60 o
  -2   5   0       13.90       13.54      1.85 o
  -1   5   0     1482.36     1382.37     18.38 o
   0   5   0     1201.48     1310.88     16.43 o
   1   5   0     3125.73     3261.15     39.36 o
   2   5   0       21.70       36.05      1.57 o
   3   5   0     2071.93     2041.09     25.03 o
   4   5   0       20.24        5.33      1.60 o
   5   5   0      351.23      304.02      5.52 o
   6   5   0        0.31        0.42      1.93 o
   7   5   0      709.73      657.31     11.97 o
   8   5   0      115.97      113.14      4.58 o
   9   5   0      508.21      504.24     10.82 o
  10   5   0      209.34      202.38      8.79 o
  11   5   0        0.95        3.80      6.10 o
  -6   6   0        0.64       -6.07      6.07 o
  -5   6   0       55.80       67.42      6.60 o
  -4   6   0       42.41       50.21      3.41 o
  -3   6   0        1.54       -0.52      2.37 o
  -2   6   0      266.73      255.51      5.21 o
  -1   6   0      628.30      619.45      9.36 o
   0   6   0       66.23       46.30      2.08 o
   1   6   0      280.69      315.51      5.07 o
   2   6   0     1081.63      960.91     12.48 o
   3   6   0       50.30       66.36      2.42 o
   4   6   0        5.37        0.82      1.68 o
   5   6   0      173.08      165.01      4.62 o
   6   6   0       46.10       38.43      2.95 o
   7   6   0      889.99      876.68     13.33 o
   8   6   0      226.67      238.77      9.49 o
   9   6   0      374.41      338.86      8.51 o
  10   6   0      118.40      121.52      6.16 o
  11   6   0       52.99       58.29      7.00 o
  -5   7   0       90.24       73.75      7.92 o
  -4   7   0       13.94        7.23      4.73 o
  -3   7   0      125.08      117.97      5.89 o
  -2   7   0      198.17      177.56      5.00 o
  -1   7   0       29.99       27.44      2.82 o
   0   7   0     1416.24     1357.04     17.49 o
   1   7   0       42.36       47.88      2.25 o
   2   7   0      750.22      777.56     10.55 o
   3   7   0       18.37       18.56      1.87 o
   4   7   0      261.40      293.31      9.57 o
   5   7   0        5.09        2.47      1.86 o
   6   7   0        2.06       -1.60      1.89 o
   7   7   0        7.13        6.46      2.38 o
   8   7   0      200.33      197.12      6.25 o
   9   7   0      331.37      350.92      8.68 o
  10   7   0       14.00       14.92      4.81 o
  11   7   0      168.38      204.62     10.29 o
  -4   8   0       35.65       44.86      8.11 o
  -3   8   0       90.02      115.08      7.09 o
  -2   8   0       14.58       22.12      4.46 o
  -1   8   0       59.28       51.71      4.27 o
   0   8   0      224.01      222.79      5.23 o
   1   8   0       41.21       47.86      2.56 o
   2   8   0        4.32        0.21      2.06 o
   3   8   0      576.42      580.59      9.07 o
   4   8   0        2.33        2.54      1.94 o
   5   8   0      139.06      128.09      5.42 o
   6   8   0       52.48       49.97      2.73 o
   7   8   0      122.38      104.08      3.84 o
   8   8   0      338.09      291.67      7.67 o
   9   8   0      148.43      182.60     10.03 o
  10   8   0       51.86       51.01      5.42 o
  11   8   0       26.31       29.06      6.46 o
  -3   9   0      151.70      166.75      7.80 o
  -2   9   0       34.59       40.15      5.23 o
  -1   9   0        3.88        3.35      4.32 o
   0   9   0      110.04      110.69      5.55 o
   1   9   0       23.23       27.73      3.78 o
   2   9   0        1.00        2.97      2.76 o
   3   9   0       11.73       20.26      3.85 o
   4   9   0       16.27       13.08      2.30 o
   5   9   0      181.41      162.79      4.54 o
   6   9   0        0.60        1.33      3.12 o
   7   9   0      387.91      369.82      6.91 o
   8   9   0        5.73        3.67      4.02 o
   9   9   0        0.99       -1.55      4.28 o
  10   9   0       32.48       40.90      6.20 o
  -1  10   0        0.92        5.83      6.32 o
   0  10   0       14.13       17.03      5.02 o
   1  10   0        0.13        2.84      3.89 o
   2  10   0      105.82       93.61      4.41 o
   3  10   0       29.15       33.34      6.31 o
   4  10   0      121.17      133.18      4.28 o
   5  10   0       33.51       29.04      2.97 o
   6  10   0      207.62      192.96      5.22 o
   7  10   0       49.79       59.93      3.77 o
   8  10   0      142.16      125.74      5.16 o
   9  10   0       26.34       29.20      9.71 o
  10  10   0        0.53       -5.10      5.90 o
   0  11   0       48.31       39.10      8.58 o
   1  11   0       49.77       54.48      5.89 o
   2  11   0        0.58       -2.63      4.82 o
   3  11   0       10.47        6.61      4.76 o
   4  11   0        0.84       -2.41      4.37 o
   5  11   0       41.68       35.80      4.79 o
   6  11   0        1.85       -3.64      3.64 o
   7  11   0       97.39      106.99      5.16 o
   8  11   0      107.98      101.05     12.70 o
   9  11   0       14.96       28.75      8.96 o
   3  12   0       50.47       33.87      8.17 o
   4  12   0        1.51       -2.26      6.43 o
   5  12   0        0.48        1.66      6.96 o
   6  12   0        5.61        7.43      6.85 o
   7  12   0       45.24       44.38      6.99 o
  -7 -12   1        0.82       -1.07      5.04 o
  -6 -12   1      151.37      123.43     26.14 o
  -5 -12   1       73.38      101.27      6.88 o
  -4 -12   1       20.46       13.80      8.28 o
  -3 -12   1       30.78       41.11      5.92 o
  -9 -11   1       24.57       22.40      9.34 o
  -8 -11   1        0.45        4.07      9.52 o
  -7 -11   1       51.70       43.82      4.46 o
  -6 -11   1      116.72      116.41      5.66 o
  -5 -11   1       24.48       30.52      4.11 o
  -4 -11   1       99.20      114.87      6.47 o
  -3 -11   1        8.43        4.17      4.99 o
  -2 -11   1       81.40       99.55     10.44 o
  -1 -11   1        0.43        0.69      5.23 o
   0 -11   1       87.44      104.58      7.43 o
 -10 -10   1       13.80        4.07      6.06 o
  -9 -10   1       67.66       50.98      6.46 o
  -8 -10   1        0.28        1.12      4.58 o
  -7 -10   1        5.23        3.77      3.50 o
  -6 -10   1       61.75       60.76      3.44 o
  -5 -10   1        1.32        3.57      2.46 o
  -4 -10   1       50.07       60.28      3.74 o
  -3 -10   1       81.46       59.56      3.80 o
  -2 -10   1       50.12       65.57      4.63 o
  -1 -10   1      134.49      130.69      7.28 o
   0 -10   1        7.29       -1.42      4.55 o
   1 -10   1       70.17       74.95      6.30 o
 -10  -9   1        1.52       -5.41      5.41 o
  -9  -9   1      118.81      126.73      6.24 o
  -8  -9   1       19.53       14.48      4.02 o
  -7  -9   1      281.17      321.29      7.02 o
  -6  -9   1        0.65       -1.96      2.39 o
  -5  -9   1      101.92       92.64      3.09 o
  -4  -9   1       47.10       33.09      2.47 o
  -3  -9   1      270.72      264.18      5.09 o
  -2  -9   1       10.65       13.60      2.32 o
  -1  -9   1      648.85      681.93     10.34 o
   0  -9   1        1.19        5.92      4.14 o
   1  -9   1      137.52      139.16      6.38 o
   2  -9   1      116.20      108.23      6.08 o
   3  -9   1       51.54       51.72      5.11 o
 -11  -8   1        0.73       -6.00      6.00 o
 -10  -8   1       36.66       28.36      7.47 o
  -9  -8   1       35.51       46.58      7.19 o
  -8  -8   1      136.64      115.91      7.17 o
  -7  -8   1       37.73       42.40      3.15 o
  -6  -8   1      376.38      325.46      6.62 o
  -5  -8   1        1.72        0.03      1.90 o
  -4  -8   1       58.51       56.47      2.47 o
  -3  -8   1        9.35        9.34      1.89 o
  -2  -8   1      324.57      329.17      6.04 o
  -1  -8   1       88.71       92.01      3.11 o
   0  -8   1      145.12      138.64      4.17 o
   1  -8   1      161.28      164.14      5.53 o
   2  -8   1      669.92      684.71     14.90 o
   3  -8   1        0.15       -3.71      3.71 o
   4  -8   1       28.54       29.90      4.24 o
 -11  -7   1       71.36       60.15      7.11 o
 -10  -7   1       13.32       11.59      4.67 o
  -9  -7   1        1.22       -3.68      3.68 o
  -8  -7   1       11.60       16.16      3.54 o
  -7  -7   1       14.98        9.55      2.36 o
  -6  -7   1      168.95      161.18      4.41 o
  -5  -7   1      197.48      183.44      4.12 o
  -4  -7   1      317.81      318.97      5.05 o
  -3  -7   1      781.40      779.70      9.84 o
  -2  -7   1      508.01      504.71      7.43 o
  -1  -7   1      296.52      295.63      5.21 o
   0  -7   1     1655.88     1660.65     21.10 o
   1  -7   1        4.50        1.34      2.21 o
   2  -7   1      136.77      123.80      4.19 o
   3  -7   1      127.20      143.23      4.62 o
   4  -7   1      327.09      298.78      9.40 o
   5  -7   1        6.14        3.76      8.03 o
 -11  -6   1        0.71       -2.49      5.64 o
 -10  -6   1       47.53       42.85      5.21 o
  -9  -6   1       70.61       84.48      5.47 o
  -8  -6   1       44.83       32.54      3.59 o
  -7  -6   1        5.98       -2.21      2.21 o
  -6  -6   1      172.52      174.85      5.10 o
  -5  -6   1     2090.28     1992.14     24.88 o
  -4  -6   1      482.64      523.13      6.94 o
  -3  -6   1     2943.33     2855.29     32.23 o
  -2  -6   1       15.96       26.00      1.69 o
  -1  -6   1      145.62      181.23      3.63 o
   0  -6   1      188.54      199.89      3.91 o
   1  -6   1       82.78       71.79      2.75 o
   2  -6   1      129.34      134.63      3.92 o
   3  -6   1     1787.06     1831.30     24.66 o
   4  -6   1       16.52       20.14      3.10 o
   5  -6   1      148.45      159.88      5.77 o
   6  -6   1        4.61        3.52      6.73 o
 -11  -5   1       67.16       78.27      7.52 o
 -10  -5   1      165.53      152.13      7.01 o
  -9  -5   1       31.86       34.33      4.10 o
  -8  -5   1      250.90      255.05      8.13 o
  -7  -5   1      110.04      113.97      4.36 o
  -6  -5   1       44.15       53.99      2.48 o
  -5  -5   1      612.19      532.29     10.24 o
  -4  -5   1     2966.43     3139.13     38.16 o
  -3  -5   1      779.92      724.68      8.85 o
  -2  -5   1      400.40      358.08      4.90 o
  -1  -5   1      184.80      204.78      3.62 o
   0  -5   1     3232.52     3144.88     38.07 o
   1  -5   1      607.75      535.94      7.25 o
   2  -5   1      166.74      146.32      3.69 o
   3  -5   1      311.86      266.89      5.26 o
   4  -5   1        0.10        4.85      3.27 o
   5  -5   1      328.08      260.74      7.93 o
   6  -5   1      229.56      316.14     11.21 o
   7  -5   1        2.42       -0.75      8.96 o
 -11  -4   1       89.88       71.19      7.49 o
 -10  -4   1      183.16      199.35      7.28 o
  -9  -4   1      150.45      132.22      7.22 o
  -8  -4   1      256.39      257.10      6.92 o
  -7  -4   1        4.35        1.94      2.63 o
  -6  -4   1      119.91      149.35      3.87 o
  -5  -4   1       48.69       56.30      2.42 o
  -4  -4   1     4205.33     4034.61     59.90 o
  -3  -4   1       24.23       34.63      1.35 o
  -2  -4   1     2387.50     2216.81     22.26 o
  -1  -4   1      669.43      680.36      7.72 o
   0  -4   1     3582.64     3487.70     39.57 o
   1  -4   1        9.37       14.97      1.29 o
   2  -4   1       66.06       86.06      2.90 o
   3  -4   1       21.55       15.30      2.47 o
   4  -4   1      723.61      784.03     15.00 o
   5  -4   1       72.27       77.08      4.20 o
   6  -4   1      416.01      437.81     20.72 o
   7  -4   1        2.75       -2.65      6.16 o
   8  -4   1      249.06      268.48     19.04 o
 -10  -3   1      188.52      213.72      8.46 o
  -9  -3   1      641.99      624.76     12.57 o
  -8  -3   1        5.05        1.12      3.19 o
  -7  -3   1      278.89      264.57      7.69 o
  -6  -3   1       40.73       41.15      2.58 o
  -5  -3   1       50.91       65.77      2.98 o
  -4  -3   1       38.84       23.03      1.47 o
  -3  -3   1      780.62      928.50     11.99 o
  -2  -3   1      333.08      453.33      5.56 o
  -1  -3   1    15145.41    14832.59    152.74 o
   0  -3   1      139.50      171.91      2.58 o
   1  -3   1     1243.26     1163.50     15.72 o
   2  -3   1       16.03       20.13      1.66 o
   3  -3   1      248.91      209.44      5.31 o
   4  -3   1        7.02       10.95      1.99 o
   5  -3   1       62.10       80.72      3.38 o
   6  -3   1      177.30      155.19      5.87 o
   7  -3   1       12.97       33.32      4.77 o
   8  -3   1      223.57      203.00      8.33 o
 -10  -2   1      146.39      128.07      8.29 o
  -9  -2   1      103.90      123.00      5.38 o
  -8  -2   1      346.44      302.48      7.56 o
  -7  -2   1      983.58      977.47     16.57 o
  -6  -2   1      439.97      408.15      6.92 o
  -5  -2   1     2036.60     2111.17     28.55 o
  -4  -2   1     1613.99     1676.28     21.13 o
  -3  -2   1      926.76     1069.35     12.54 o
  -2  -2   1     1758.43     1854.77     21.18 o
  -1  -2   1    19603.81    17870.25    166.41 o
   0  -2   1      396.23      494.44      8.11 o
   1  -2   1     3870.17     3955.26     51.98 o
   2  -2   1      278.48      266.43      4.75 o
   3  -2   1       59.79       91.64      2.83 o
   4  -2   1     1087.31     1146.80     17.63 o
   5  -2   1        9.83       17.97      2.11 o
   6  -2   1      312.70      343.19      7.63 o
   7  -2   1       24.62       18.59      3.52 o
   8  -2   1        1.29       -3.23      4.39 o
   9  -2   1       83.59       88.98      8.13 o
 -10  -1   1        5.00        8.50     10.64 o
  -9  -1   1       88.22       91.03      5.80 o
  -8  -1   1      321.61      284.11      7.44 o
  -7  -1   1      815.05      817.79     14.39 o
  -6  -1   1      543.01      554.58     10.12 o
  -5  -1   1     1001.33     1017.75     14.44 o
  -4  -1   1     2762.50     2638.27     32.81 o
  -3  -1   1       37.11       81.47      3.08 o
  -2  -1   1      365.82      506.54      6.04 o
  -1  -1   1      434.10      321.96      3.38 o
   0  -1   1     1276.44     1199.33     11.25 o
   1  -1   1     2294.77     2424.76     34.71 o
   2  -1   1      854.54      835.06     11.18 o
   3  -1   1      113.44      125.81      3.13 o
   4  -1   1     2289.70     2304.81     30.99 o
   5  -1   1      388.31      394.90      6.63 o
   6  -1   1      472.30      434.74      8.64 o
   7  -1   1      123.32       98.66      5.28 o
   8  -1   1       24.82       44.99      4.24 o
   9  -1   1       10.07        6.16      4.93 o
  -9   0   1        6.72       10.87      4.77 o
  -8   0   1       22.42       38.66      7.44 o
  -7   0   1        5.09        0.20      2.87 o
  -6   0   1       48.64       73.13      3.53 o
  -5   0   1     2092.13     2197.38     29.79 o
  -4   0   1     1509.46     1502.80     20.54 o
  -3   0   1     1008.71     1045.37     14.35 o
  -2   0   1      450.52      500.07      6.01 o
  -1   0   1      584.26      604.13      6.94 o
   0   0   1       59.81       45.22      0.87 o
   1   0   1      362.32      356.96      9.32 o
   2   0   1    28881.07    25986.07    630.13 o
   3   0   1      102.64       82.96      2.18 o
   4   0   1     1397.30     1458.84     19.82 o
   5   0   1     1354.21     1452.33     20.02 o
   6   0   1       48.65       30.99      2.88 o
   7   0   1        2.61        2.38      3.02 o
   8   0   1       15.15        6.19      3.29 o
   9   0   1        7.73        9.77      4.43 o
  10   0   1        4.27        7.69      6.27 o
  -9   1   1       22.23       30.94      6.82 o
  -8   1   1        0.24        3.70      4.43 o
  -7   1   1       21.24       22.17      3.51 o
  -6   1   1     1011.38      973.91     16.36 o
  -5   1   1     3411.45     3508.54     46.90 o
  -4   1   1       29.58       12.57      2.12 o
  -3   1   1     3693.86     3575.59     47.32 o
  -2   1   1      935.01     1080.63     57.03 o
  -1   1   1     3749.59     3645.72     42.42 o
   1   1   1     1677.51     1867.79     22.86 o
   2   1   1    11665.57    11057.05    212.19 o
   3   1   1     7243.57     7003.11    114.45 o
   4   1   1     1252.04     1424.26     25.46 o
   5   1   1     2894.64     2726.54     41.02 o
   6   1   1      311.17      276.08      6.18 o
   7   1   1     1328.97     1266.41     20.69 o
   8   1   1       15.04        8.41      3.33 o
   9   1   1       29.17       34.40      4.19 o
  10   1   1       19.15       33.97      5.36 o
  -9   2   1       84.46       85.88     12.32 o
  -8   2   1       46.64       65.78      5.47 o
  -7   2   1       14.15       31.36      5.11 o
  -6   2   1       20.59       10.38      2.98 o
  -5   2   1      479.33      537.66      8.74 o
  -4   2   1      425.07      404.17      6.69 o
  -3   2   1        2.34        1.99      1.38 o
  -2   2   1     1758.59     1710.28     25.04 o
  -1   2   1      284.12      278.71      4.73 o
   0   2   1    30632.90    26853.50    291.46 o
   1   2   1     7863.52     7863.34     81.34 o
   2   2   1     1581.89     1690.87     20.50 o
   3   2   1       20.78       40.39      1.11 o
   4   2   1       99.04       71.42      2.71 o
   5   2   1     1313.52     1400.87     21.61 o
   6   2   1     1555.07     1518.68     23.96 o
   7   2   1      226.71      195.78      5.57 o
   8   2   1       14.14        3.05      3.05 o
   9   2   1       51.31       49.21      4.13 o
  10   2   1       42.64       43.96      6.25 o
  -8   3   1      105.87      141.86     10.46 o
  -7   3   1       36.21       28.68      6.32 o
  -6   3   1        4.27        7.80      3.61 o
  -5   3   1       10.24       10.79      2.50 o
  -4   3   1     1529.69     1535.00     26.78 o
  -3   3   1      385.13      464.29     10.66 o
  -2   3   1     2413.99     2379.35     35.78 o
  -1   3   1      898.02      969.91     13.35 o
   0   3   1     3118.04     3184.73     38.99 o
   1   3   1     3619.19     3970.63     41.62 o
   2   3   1        9.83        4.95      1.83 o
   3   3   1     2048.52     1820.43     20.92 o
   4   3   1       75.30       58.93      1.96 o
   5   3   1        5.26       11.31      1.50 o
   6   3   1      486.51      459.61      7.37 o
   7   3   1      435.45      421.73      8.57 o
   8   3   1      456.20      448.22     11.76 o
   9   3   1      341.12      359.47      8.69 o
  10   3   1      164.54      145.87      6.17 o
  11   3   1       34.96       48.11      7.11 o
  -7   4   1       41.69       49.29     11.20 o
  -6   4   1        3.43       -3.16      4.83 o
  -5   4   1      432.34      311.00     32.84 o
  -4   4   1       56.56       44.85      3.41 o
  -3   4   1       45.13       52.12      3.13 o
  -2   4   1       19.69       26.97      1.83 o
  -1   4   1      461.49      407.49      5.71 o
   0   4   1       13.14       17.16      1.18 o
   1   4   1     1457.55     1323.65     15.40 o
   2   4   1     2544.99     2749.49     29.10 o
   3   4   1     7839.76     8044.51     95.81 o
   4   4   1        6.09       11.87      1.85 o
   5   4   1     1272.84     1468.41     20.26 o
   6   4   1      198.92      217.19      4.49 o
   7   4   1      227.97      231.34      5.98 o
   8   4   1      615.26      569.51     11.00 o
   9   4   1       43.96       61.18      5.80 o
  10   4   1       44.76       46.86      4.73 o
  11   4   1       66.95       67.83      7.64 o
  -7   5   1        5.25        7.09     10.83 o
  -6   5   1      120.58       94.47     10.83 o
  -5   5   1        2.29        7.35      3.90 o
  -4   5   1     1163.13     1175.37     18.82 o
  -3   5   1       34.81       35.87      2.84 o
  -2   5   1      594.31      582.61      8.84 o
  -1   5   1     1690.51     1645.17     21.71 o
   0   5   1        6.02       10.83      1.32 o
   1   5   1      845.54      845.04     10.89 o
   2   5   1      359.07      253.22      3.77 o
   3   5   1     2931.74     3230.93     39.06 o
   4   5   1     3455.16     3305.80     40.15 o
   5   5   1       26.99       30.99      2.31 o
   6   5   1      617.63      584.08      9.27 o
   7   5   1       38.65       44.42      3.34 o
   8   5   1       48.93       53.65      3.66 o
   9   5   1       30.25       37.91      4.00 o
  10   5   1       54.84       55.98      4.69 o
  11   5   1      168.72      183.48     15.31 o
  -6   6   1       12.40       13.96      7.47 o
  -5   6   1       44.19       26.89      6.60 o
  -4   6   1      277.76      316.87      8.98 o
  -3   6   1       15.38       26.25      3.69 o
  -2   6   1      302.25      346.41      6.73 o
  -1   6   1       71.90       65.90      2.63 o
   0   6   1      122.10      105.59      2.89 o
   1   6   1        2.91        6.22      1.43 o
   2   6   1     1766.51     1611.71     20.05 o
   3   6   1       42.07       25.58      1.81 o
   4   6   1     2981.38     2984.46     40.04 o
   5   6   1      574.11      570.72      8.17 o
   6   6   1      585.85      582.51      8.43 o
   7   6   1        4.92        4.82      2.73 o
   8   6   1        0.42        2.00      2.93 o
   9   6   1        1.39       -2.19      3.44 o
  10   6   1      302.12      324.58      9.83 o
  11   6   1        2.13       12.99      5.94 o
  -5   7   1       23.38       14.96      8.77 o
  -4   7   1       31.29       46.16      5.15 o
  -3   7   1      829.67      799.18     20.79 o
  -2   7   1      549.89      498.25      9.95 o
  -1   7   1     1104.32     1093.48     15.52 o
   0   7   1      203.97      183.78      4.03 o
   1   7   1      158.98      167.85      6.24 o
   2   7   1      281.18      271.69      5.07 o
   3   7   1      227.03      213.38      4.14 o
   4   7   1      932.30     1027.74     13.58 o
   5   7   1      492.59      436.86      6.83 o
   6   7   1      174.32      190.09      4.28 o
   7   7   1       82.32       71.80      4.01 o
   8   7   1      204.41      212.96      6.46 o
   9   7   1        2.22        1.05      3.61 o
  10   7   1       41.06       39.40      6.21 o
  11   7   1       44.84       55.17      7.07 o
  -4   8   1        0.17       -2.62      5.24 o
  -3   8   1        6.48        6.82      3.88 o
  -2   8   1      180.32      167.85      6.91 o
  -1   8   1      134.02      143.07      6.20 o
   0   8   1      199.39      181.52      6.92 o
   1   8   1       25.93       35.71      2.48 o
   2   8   1      622.89      589.74      8.66 o
   3   8   1      302.47      274.08      5.54 o
   4   8   1        0.90        2.19      2.00 o
   5   8   1      899.66      869.17     12.10 o
   6   8   1       53.70       60.12      2.85 o
   7   8   1      168.91      161.42      4.42 o
   8   8   1      206.93      223.70      6.84 o
   9   8   1       34.01       26.59      4.65 o
  10   8   1        4.46       -1.42      4.95 o
  11   8   1       10.01       10.94      7.84 o
  -3   9   1        2.39        1.54      7.47 o
  -2   9   1      142.72      131.93      8.86 o
  -1   9   1        1.26       -0.68      4.43 o
   0   9   1      512.85      528.50     12.57 o
   1   9   1        0.83        3.63      3.26 o
   2   9   1      374.22      356.09      7.72 o
   3   9   1      214.63      210.94      5.55 o
   4   9   1       34.87       26.67      2.53 o
   5   9   1        0.23       -2.34      2.34 o
   6   9   1      138.08      139.93      4.18 o
   7   9   1        7.79        8.08      2.68 o
   8   9   1       24.53       30.95      3.82 o
   9   9   1       90.88       91.89      5.57 o
  10   9   1       27.21       24.99      6.00 o
  -1  10   1       14.12       23.34      5.68 o
   0  10   1       98.92      102.53      6.28 o
   1  10   1       22.03       34.82      5.66 o
   2  10   1       13.99       11.60      4.53 o
   3  10   1       50.26       52.60      4.43 o
   4  10   1        5.98       -1.90      2.62 o
   5  10   1       76.53       85.35      3.63 o
   6  10   1        5.39        5.38      2.78 o
   7  10   1        3.92        3.44      3.16 o
   8  10   1       56.70       50.43      3.76 o
   9  10   1      108.83      125.04      7.49 o
  10  10   1        7.64        9.59      6.17 o
   0  11   1       93.43       76.92     12.70 o
   1  11   1      146.48      163.83      9.46 o
   2  11   1        2.74        1.58      7.06 o
   3  11   1      186.76      174.44      6.79 o
   4  11   1       33.74       29.54      4.28 o
   5  11   1      131.80      126.36      5.50 o
   6  11   1        9.14        8.12      4.00 o
   7  11   1        4.43        4.27      3.38 o
   8  11   1       10.60       12.51      3.98 o
   9  11   1       49.42       46.23      6.59 o
   3  12   1        0.52        1.98      7.60 o
   4  12   1       89.64       92.96      9.08 o
   5  12   1       26.67       21.71      6.80 o
   6  12   1       10.21        9.89      6.46 o
   7  12   1        5.21       -4.29     14.38 o
   8  12   1        1.07       10.46      8.96 o
  -7 -12   2        1.04       -1.80      5.74 o
  -6 -12   2       26.27       21.29      5.48 o
  -5 -12   2        1.15       -7.76      7.99 o
  -4 -12   2        9.44        2.66      5.57 o
  -3 -12   2        4.12        3.39      5.52 o
  -9 -11   2       18.52       17.92      9.34 o
  -8 -11   2       94.56      104.02      7.28 o
  -7 -11   2      183.83      156.16      9.49 o
  -6 -11   2       15.46        9.45      3.87 o
  -5 -11   2       10.67        4.56      4.02 o
  -4 -11   2        2.20        0.60      3.83 o
  -3 -11   2        1.32       -4.66      4.66 o
  -2 -11   2        7.31       10.02      4.77 o
  -1 -11   2       19.15        9.99      5.57 o
   0 -11   2        3.01        0.09      6.59 o
  -9 -10   2       15.84       12.32      8.21 o
  -8 -10   2      138.71      137.17      6.35 o
  -7 -10   2       47.29       50.82      4.92 o
  -6 -10   2       74.80       56.35      4.00 o
  -5 -10   2      289.13      294.44      6.19 o
  -4 -10   2        0.17        0.27      2.70 o
  -3 -10   2       55.77       61.53      3.78 o
  -2 -10   2       16.42       15.05      3.27 o
  -1 -10   2        8.27        7.07      3.91 o
   0 -10   2        8.06        5.96      5.04 o
   1 -10   2       49.49       50.56      5.66 o
   2 -10   2       14.61       11.95      8.96 o
 -10  -9   2       47.40       48.45      6.73 o
  -9  -9   2        9.67        4.48      4.31 o
  -8  -9   2       59.26       52.60      4.72 o
  -7  -9   2       82.65       88.85      4.00 o
  -6  -9   2      169.94      144.75      4.70 o
  -5  -9   2       68.55       74.57      2.95 o
  -4  -9   2      350.04      337.99      5.73 o
  -3  -9   2       27.43       21.51      2.30 o
  -2  -9   2       45.38       46.06      3.14 o
  -1  -9   2       20.10       24.83      2.59 o
   0  -9   2        1.68       -0.44      2.94 o
   1  -9   2       26.94       22.54      6.28 o
   2  -9   2      110.51      121.14      6.62 o
   3  -9   2       76.13       68.59     19.60 o
 -10  -8   2       57.92       61.92      6.85 o
  -9  -8   2       21.35       25.23      5.68 o
  -8  -8   2       14.65       22.97      3.76 o
  -7  -8   2      108.91      105.77      3.88 o
  -6  -8   2       16.57       14.21      2.58 o
  -5  -8   2       35.51       34.32      2.31 o
  -4  -8   2      338.63      346.64      5.61 o
  -3  -8   2      139.13      124.56      3.54 o
  -2  -8   2      168.61      196.27      4.08 o
  -1  -8   2        1.21        4.79      2.08 o
   0  -8   2       16.46       14.40      2.35 o
   1  -8   2        1.04        0.07      2.37 o
   2  -8   2      115.82      108.98      4.25 o
   3  -8   2        0.36        2.01      3.20 o
   4  -8   2       92.33       95.10      4.82 o
 -11  -7   2       41.33       49.95      7.07 o
 -10  -7   2       12.47       10.93      4.60 o
  -9  -7   2      209.36      202.87      6.92 o
  -8  -7   2      148.76      128.44      5.17 o
  -7  -7   2       20.59       34.73      3.50 o
  -6  -7   2        2.24        4.61      2.83 o
  -5  -7   2      177.86      160.30      3.88 o
  -4  -7   2        0.45        1.33      1.69 o
  -3  -7   2      402.46      380.08      5.65 o
  -2  -7   2       94.83      109.42      3.49 o
  -1  -7   2     1219.64     1186.04     14.27 o
   0  -7   2       11.85       16.88      2.08 o
   1  -7   2      222.72      216.81      4.87 o
   2  -7   2      167.96      151.73      5.54 o
   3  -7   2        0.57       -2.75      2.75 o
   4  -7   2       48.74       62.11      3.47 o
   5  -7   2      103.98      136.67     10.08 o
 -11  -6   2       54.27       69.51      7.26 o
 -10  -6   2      183.50      173.32      7.54 o
  -9  -6   2       83.02       89.12      4.96 o
  -8  -6   2       95.01       79.02      4.28 o
  -7  -6   2      315.79      351.97      7.64 o
  -6  -6   2        2.98        4.06      1.98 o
  -5  -6   2        5.33        8.60      2.08 o
  -4  -6   2       33.30       40.20      1.82 o
  -3  -6   2      328.17      290.57      4.51 o
  -2  -6   2      906.17      943.14     11.40 o
  -1  -6   2     1704.50     1701.20     19.65 o
   0  -6   2      166.77      151.19      3.41 o
   1  -6   2      179.53      174.53      4.08 o
   2  -6   2      236.05      234.39      5.46 o
   3  -6   2       13.41       21.16      2.60 o
   4  -6   2       94.99       86.57      3.71 o
   5  -6   2       66.66       62.37      4.45 o
   6  -6   2        1.51        7.47      6.60 o
 -11  -5   2       14.93       15.88      6.73 o
 -10  -5   2       94.56       96.15      5.63 o
  -9  -5   2      348.50      357.08     13.91 o
  -8  -5   2       39.86       42.60      3.67 o
  -7  -5   2        5.21        1.94      2.23 o
  -6  -5   2       11.54       12.71      2.10 o
  -5  -5   2      329.45      316.33      7.69 o
  -4  -5   2      137.27      127.59      3.08 o
  -3  -5   2     1298.90     1447.58     16.75 o
  -2  -5   2     3465.33     3628.64     40.46 o
  -1  -5   2      209.24      225.65      3.75 o
   0  -5   2     1480.91     1356.37     17.00 o
   1  -5   2     1269.09     1398.94     17.08 o
   2  -5   2     1195.47     1135.76     15.59 o
   3  -5   2       20.94       13.90      2.38 o
   4  -5   2        4.31        1.39      2.60 o
   5  -5   2       21.49       10.33      5.22 o
   6  -5   2        0.14        2.09      4.84 o
   7  -5   2      111.78      126.74      8.51 o
 -10  -4   2       81.34       82.77      9.30 o
  -9  -4   2      104.89       93.13      4.89 o
  -8  -4   2      186.15      214.57      7.60 o
  -7  -4   2       50.77       38.18      3.19 o
  -6  -4   2      613.92      621.31     10.27 o
  -5  -4   2     2465.91     2471.33     34.14 o
  -4  -4   2      365.79      400.86      6.46 o
  -3  -4   2     3499.71     3348.90     37.33 o
  -2  -4   2     1215.50     1096.15     11.86 o
  -1  -4   2      181.06      241.56      3.55 o
   0  -4   2     3491.35     3440.19     41.34 o
   1  -4   2        9.64        6.93      1.25 o
   2  -4   2       56.27       93.11      3.27 o
   3  -4   2     1089.69     1113.79     19.88 o
   4  -4   2        5.49       10.95      2.80 o
   5  -4   2       47.27       28.92      3.58 o
   6  -4   2       12.31       12.67      3.90 o
   7  -4   2       56.77       54.13      6.17 o
   8  -4   2        3.95       -4.32      6.27 o
 -10  -3   2        1.40        4.29      6.06 o
  -9  -3   2       71.65       68.73     10.83 o
  -8  -3   2      241.57      249.47      6.87 o
  -7  -3   2       69.46       71.83      3.66 o
  -6  -3   2      647.34      651.49     10.10 o
  -5  -3   2     1138.47     1008.88     14.30 o
  -4  -3   2       26.58       32.26      1.67 o
  -3  -3   2       17.79        9.46      2.70 o
  -2  -3   2       20.35       41.05      1.72 o
  -1  -3   2       17.50       29.91      1.56 o
   0  -3   2     2240.76     2324.49     23.09 o
   1  -3   2     3640.97     3585.18     52.91 o
   2  -3   2      658.67      665.35     14.27 o
   3  -3   2     1453.54     1440.88     24.71 o
   4  -3   2       32.53       27.11      2.27 o
   5  -3   2      419.57      360.38      7.26 o
   6  -3   2      253.64      310.21      7.55 o
   7  -3   2        3.80       -3.34      3.34 o
   8  -3   2        0.80       -1.98      4.83 o
 -10  -2   2       67.00       74.38     16.80 o
  -9  -2   2       37.08       32.89      4.67 o
  -8  -2   2       31.23       31.99      3.54 o
  -7  -2   2      100.97       92.42      4.47 o
  -6  -2   2      833.94      817.68     12.24 o
  -5  -2   2       20.29       46.54      2.11 o
  -4  -2   2     4995.41     5235.61     64.26 o
  -3  -2   2      250.56      286.05      4.31 o
  -2  -2   2      518.28      461.84      5.02 o
  -1  -2   2      690.86      632.17      6.51 o
   0  -2   2     6140.45     6108.86     56.70 o
   1  -2   2     1606.59     1630.19     21.67 o
   2  -2   2     1663.75     1756.71     25.52 o
   3  -2   2      562.77      573.66      9.19 o
   4  -2   2     1126.55     1123.44     17.22 o
   5  -2   2        5.34        1.24      1.88 o
   6  -2   2      195.61      221.65      7.06 o
   7  -2   2      133.44      124.89      4.88 o
   8  -2   2       74.75       83.84      7.79 o
   9  -2   2       51.14       68.07      6.54 o
 -10  -1   2      142.69      177.53      9.46 o
  -9  -1   2      195.57      182.27      7.76 o
  -8  -1   2       35.60       36.50      3.91 o
  -7  -1   2        1.75        0.13      3.56 o
  -6  -1   2        2.26        0.82      1.93 o
  -5  -1   2      277.42      298.94      5.70 o
  -4  -1   2      790.55      732.87      9.81 o
  -3  -1   2      391.21      471.51      6.48 o
  -2  -1   2       57.21       19.39      1.15 o
  -1  -1   2    26642.60    22695.30    464.92 o
   0  -1   2      121.80      145.75      1.85 o
   1  -1   2     6520.03     6423.76     92.03 o
   2  -1   2      352.50      320.33      4.61 o
   3  -1   2      550.94      566.82      8.91 o
   4  -1   2      635.87      586.95      8.70 o
   5  -1   2       25.85       37.44      2.06 o
   6  -1   2      336.00      322.91      7.16 o
   7  -1   2       55.25       70.55      4.69 o
   8  -1   2       88.20       72.04      4.60 o
   9  -1   2       50.69       67.96      5.73 o
  -9   0   2      229.43      247.20      9.41 o
  -8   0   2      152.99      144.18      7.03 o
  -7   0   2      523.66      548.29     10.84 o
  -6   0   2      546.26      487.42      9.48 o
  -5   0   2        5.45        9.87      1.93 o
  -4   0   2      823.15      986.43     13.95 o
  -3   0   2     4919.87     5384.47     77.79 o
  -2   0   2      873.30      919.19     12.83 o
  -1   0   2    15424.31    13584.20    171.62 o
   0   0   2     4686.73     4944.41     53.66 o
   1   0   2     1734.74     1754.19     20.56 o
   2   0   2        3.03        4.83      0.78 o
   3   0   2     2440.91     2754.26     38.91 o
   4   0   2      290.01      298.39      4.87 o
   5   0   2       13.02       12.59      1.87 o
   6   0   2       19.15       12.23      2.54 o
   7   0   2        2.75        3.34      2.79 o
   8   0   2      108.73      110.31      5.71 o
   9   0   2       82.34       81.64      5.01 o
  10   0   2       47.43       54.10      7.87 o
  -9   1   2       81.31      103.50      8.16 o
  -8   1   2      350.08      322.80      9.82 o
  -7   1   2       93.19      107.07      6.18 o
  -6   1   2      144.03      164.73      6.04 o
  -5   1   2       19.52       24.65      2.13 o
  -4   1   2      134.98      115.65      3.16 o
  -3   1   2     2389.08     2315.92     34.78 o
  -2   1   2       56.50       38.04      1.34 o
  -1   1   2     1394.34     1300.21     15.41 o
   0   1   2    10450.95    10383.99    141.09 o
   1   1   2      144.35      142.89      1.88 o
   2   1   2    27859.23    24557.12    379.71 o
   3   1   2     5586.26     5967.77    107.77 o
   4   1   2    13220.33    13669.64    355.77 o
   5   1   2      557.75      593.90     11.05 o
   6   1   2       47.27       43.90      3.12 o
   7   1   2      701.87      656.56     11.98 o
   8   1   2      638.47      677.14     14.24 o
   9   1   2       77.79       70.24      4.55 o
  10   1   2       97.90      114.52      6.71 o
  -8   2   2       23.60       41.63      5.31 o
  -7   2   2      139.31      110.00      5.54 o
  -6   2   2       34.81       21.43      3.68 o
  -5   2   2      799.44      767.54     11.72 o
  -4   2   2     1883.95     1840.64     31.80 o
  -3   2   2       88.91       95.09      3.45 o
  -2   2   2     1465.74     1609.33     23.73 o
  -1   2   2     1248.86     1271.69     17.07 o
   0   2   2     2272.12     2351.51     24.43 o
   1   2   2    12099.43    11839.92    115.84 o
   2   2   2    38345.20    32183.03    412.12 o
   3   2   2       19.71       46.83      1.77 o
   4   2   2      723.01      869.36     11.38 o
   5   2   2     1043.21     1049.03     16.76 o
   6   2   2       13.76       15.52      2.29 o
   7   2   2      405.76      385.43      8.02 o
   8   2   2       20.73       32.43      3.32 o
   9   2   2       42.51       46.51      4.28 o
  10   2   2      165.21      161.21      6.47 o
  11   2   2       23.23       19.58      7.11 o
  -8   3   2        3.91        8.96      9.71 o
  -7   3   2      162.94      157.09      8.13 o
  -6   3   2       39.06       43.11      4.61 o
  -5   3   2     3248.69     3239.08     49.12 o
  -4   3   2        1.35        0.61      2.48 o
  -3   3   2     2111.87     2138.54     42.70 o
  -2   3   2        2.58        2.80      1.35 o
  -1   3   2       10.39       26.84      1.31 o
   0   3   2      341.92      325.74      4.58 o
   1   3   2     4370.82     4510.95     44.18 o
   2   3   2    16924.29    16010.02    179.14 o
   3   3   2     3749.90     3684.89     45.29 o
   4   3   2        4.25        6.03      1.06 o
   5   3   2     4467.72     4522.94     59.78 o
   6   3   2        5.86       -0.46      1.22 o
   7   3   2      306.70      300.99      6.94 o
   8   3   2      346.16      355.52      8.02 o
   9   3   2       94.82       91.01      5.69 o
  10   3   2       13.14       11.77      4.12 o
  11   3   2       91.10      106.30     10.27 o
  -7   4   2        5.83        5.23      8.96 o
  -6   4   2       70.55       43.28      5.56 o
  -5   4   2      254.76      295.20      8.22 o
  -4   4   2       17.14        9.99      2.84 o
  -3   4   2       69.30       84.96      3.71 o
  -2   4   2     1342.37     1350.97     18.69 o
  -1   4   2      561.83      659.14      8.62 o
   0   4   2     1100.58     1053.70     14.64 o
   1   4   2      491.97      444.78      5.67 o
   2   4   2      501.93      478.70      5.63 o
   3   4   2     3511.46     3725.57     49.25 o
   4   4   2       61.86       29.94      1.70 o
   5   4   2     2016.51     2169.50     26.70 o
   6   4   2     1201.94     1114.64     18.82 o
   7   4   2      593.01      623.98     11.43 o
   8   4   2      113.45      101.43      4.39 o
   9   4   2       36.07       36.42      3.93 o
  10   4   2       10.07       11.64      3.94 o
  11   4   2       16.17       24.33      6.17 o
  -6   5   2       31.29       16.43      6.34 o
  -5   5   2        2.11        1.25      4.15 o
  -4   5   2      653.70      654.97     11.81 o
  -3   5   2       50.39       51.75      3.19 o
  -2   5   2     1619.57     1540.40     20.64 o
  -1   5   2       91.78      106.99      2.96 o
   0   5   2      265.89      214.55      3.68 o
   1   5   2       13.83       33.27      3.26 o
   2   5   2     1006.40     1040.01     12.10 o
   3   5   2      180.60      159.54      3.17 o
   4   5   2      174.28      106.60      3.10 o
   5   5   2       54.41       62.18      2.56 o
   6   5   2     2857.01     2825.57     39.19 o
   7   5   2      224.27      231.51      6.03 o
   8   5   2      824.14      807.66     14.47 o
   9   5   2      149.89      157.98      6.09 o
  10   5   2      131.66      122.82      5.81 o
  11   5   2        2.11        3.27      6.20 o
  -6   6   2        0.48       -6.54      6.54 o
  -5   6   2        5.78       -1.87      5.54 o
  -4   6   2        2.04        9.21      4.53 o
  -3   6   2        3.02        3.54      4.45 o
  -2   6   2      451.63      439.65      7.40 o
  -1   6   2      508.40      465.21      8.47 o
   0   6   2        4.77        4.95      1.54 o
   1   6   2     2999.20     2863.01     34.85 o
   2   6   2        7.88        6.84      1.41 o
   3   6   2     1555.92     1594.76     18.38 o
   4   6   2      355.73      393.05      6.74 o
   5   6   2       25.33       33.28      2.25 o
   6   6   2       95.88      117.74      4.04 o
   7   6   2     1047.11     1053.98     15.61 o
   8   6   2      164.17      164.67      6.68 o
   9   6   2      162.82      158.85      5.93 o
  10   6   2       56.23       59.01      5.33 o
  11   6   2       20.35       35.36     10.08 o
  -5   7   2       45.43       61.76      8.05 o
  -4   7   2       50.54       45.98      5.31 o
  -3   7   2        7.85       15.21      4.45 o
  -2   7   2      104.94       90.24      5.01 o
  -1   7   2     1956.99     1846.55     33.17 o
   0   7   2      116.60      111.75      3.18 o
   1   7   2      786.24      786.33     10.72 o
   2   7   2        0.31        2.18      1.67 o
   3   7   2      554.91      585.76      8.32 o
   4   7   2       20.81        4.60      2.09 o
   5   7   2       73.36       58.32      2.78 o
   6   7   2        0.37       -1.94      1.94 o
   7   7   2       53.25       41.28      2.54 o
   8   7   2       99.79       95.26      4.51 o
   9   7   2      209.14      182.21      6.49 o
  10   7   2       93.90       99.83      7.54 o
  11   7   2      262.30      258.83     11.37 o
  -4   8   2       45.76       61.70      8.21 o
  -3   8   2      112.79      120.51      5.81 o
  -2   8   2        8.37       18.27      4.79 o
  -1   8   2        0.03        3.53      3.88 o
   0   8   2      778.41      750.67     15.56 o
   1   8   2      118.52      121.85      4.03 o
   2   8   2      651.51      653.11      9.37 o
   3   8   2        5.80        3.97      2.04 o
   4   8   2      743.62      716.78     11.28 o
   5   8   2        7.67        5.49      2.35 o
   6   8   2      106.42      106.39      3.42 o
   7   8   2       23.49       18.67      2.48 o
   8   8   2      288.32      278.69      9.22 o
   9   8   2       52.59       59.91      4.83 o
  10   8   2      287.56      296.07      9.51 o
  11   8   2      135.62      123.76      8.24 o
  -2   9   2        1.93        1.51      7.39 o
  -1   9   2        2.16        1.40      4.68 o
   0   9   2        2.70        1.35      4.07 o
   1   9   2        7.45        3.98      3.44 o
   2   9   2      261.03      267.69     10.94 o
   3   9   2        3.05        3.01      2.59 o
   4   9   2      435.01      452.98      8.29 o
   5   9   2        1.28       -0.82      2.70 o
   6   9   2        3.15        5.78      2.65 o
   7   9   2      102.73      101.05      3.79 o
   8   9   2        5.34        2.61      3.63 o
   9   9   2        0.02       -0.69      6.09 o
  10   9   2      165.62      153.64      8.29 o
  11   9   2        2.64       15.31      8.96 o
  -1  10   2      185.28      199.92     10.55 o
   0  10   2        0.29        3.33      4.79 o
   1  10   2        0.21        5.21      4.76 o
   2  10   2       38.98       48.22      5.12 o
   3  10   2       15.58       28.20      3.95 o
   4  10   2       81.50       79.39      7.07 o
   5  10   2       19.40       20.04      2.91 o
   6  10   2       14.43       20.08      3.05 o
   7  10   2      118.02      120.95      4.51 o
   8  10   2       55.49       54.51      3.81 o
   9  10   2       29.44       24.97      9.15 o
  10  10   2      114.02      112.76      7.71 o
   1  11   2        0.38        0.86      6.54 o
   2  11   2      138.10      148.02     10.00 o
   3  11   2      104.40      103.34      5.62 o
   4  11   2        2.35       -0.18      3.95 o
   5  11   2       14.30       11.10      4.34 o
   6  11   2       12.51       14.82      4.05 o
   7  11   2       79.10       73.67      5.06 o
   8  11   2       50.28       62.31      4.69 o
   9  11   2       15.57        9.73      6.00 o
   3  12   2       21.72       20.06      7.26 o
   4  12   2       13.04       -3.77      7.23 o
   5  12   2        4.07       -5.00     13.07 o
   6  12   2       56.46       48.06      7.76 o
   7  12   2       20.40       17.87      8.21 o
   8  12   2       58.52       62.73     10.46 o
  -7 -12   3       11.96       13.30      6.00 o
  -6 -12   3      120.50      128.19      7.86 o
  -5 -12   3       41.96       38.24      4.86 o
  -4 -12   3       36.05       32.19      5.53 o
  -3 -12   3       31.68       25.06      7.93 o
  -8 -11   3       26.25       15.11      5.90 o
  -7 -11   3        0.32       -0.46      4.33 o
  -6 -11   3      137.05      136.36      6.25 o
  -5 -11   3       91.49       93.63      5.10 o
  -4 -11   3       57.30       51.45      4.46 o
  -3 -11   3      122.51      144.28      8.41 o
  -2 -11   3       48.19       44.29      5.86 o
  -1 -11   3        4.85        5.69      5.08 o
   0 -11   3       20.80       11.53      6.99 o
  -9 -10   3       27.76       38.83      9.71 o
  -8 -10   3       28.19       36.49      4.95 o
  -7 -10   3        2.01       -0.83      3.95 o
  -6 -10   3       33.92       22.67      4.02 o
  -5 -10   3       30.47       50.97      3.36 o
  -4 -10   3      417.98      367.06      8.07 o
  -3 -10   3       85.02       99.73      3.90 o
  -2 -10   3      219.77      230.61      7.56 o
  -1 -10   3        2.83        2.89      3.36 o
   0 -10   3       18.91       25.31      5.16 o
   1 -10   3       40.95       44.33      7.64 o
   2 -10   3        4.73        8.23      7.11 o
 -10  -9   3       77.78       93.40      9.52 o
  -9  -9   3       11.33        8.84      4.53 o
  -8  -9   3      118.81      140.97      5.30 o
  -7  -9   3      104.84       82.38      3.92 o
  -6  -9   3       58.80       51.39      3.33 o
  -5  -9   3      241.24      263.97      5.51 o
  -4  -9   3        0.84       -0.41      2.39 o
  -3  -9   3        7.22        2.31      2.47 o
  -2  -9   3      532.35      545.91      8.73 o
  -1  -9   3       10.00       15.16      4.09 o
   0  -9   3       28.88       39.71      3.37 o
   1  -9   3        4.73        0.80      3.47 o
   2  -9   3       96.62      107.19      6.50 o
   3  -9   3       46.86       54.89      7.64 o
 -10  -8   3       12.20       24.48      7.28 o
  -9  -8   3       57.67       48.97      5.03 o
  -8  -8   3       65.88       74.57      4.47 o
  -7  -8   3      155.26      155.69      4.86 o
  -6  -8   3        1.53       -0.96      2.47 o
  -5  -8   3       26.99       33.34      2.45 o
  -4  -8   3       38.69       26.25      2.15 o
  -3  -8   3       69.11       55.70      2.40 o
  -2  -8   3        3.14        4.26      1.88 o
  -1  -8   3      919.59      852.86     10.96 o
   0  -8   3        2.47       -1.11      2.18 o
   1  -8   3      232.37      237.99      5.12 o
   2  -8   3        1.26        0.06      2.66 o
   3  -8   3      174.09      185.12      5.26 o
   4  -8   3       33.53       24.40      8.03 o
 -10  -7   3       11.98       12.77      6.20 o
  -9  -7   3      106.73      114.79      5.40 o
  -8  -7   3       13.44       19.73      4.20 o
  -7  -7   3       91.26      107.79      4.01 o
  -6  -7   3      468.03      405.77      7.41 o
  -5  -7   3       41.05       54.39      2.49 o
  -4  -7   3      157.78      141.08      3.33 o
  -3  -7   3      280.42      261.17      4.43 o
  -2  -7   3        3.14        2.00      2.03 o
  -1  -7   3      296.91      306.99      4.95 o
   0  -7   3      110.49      112.65      3.10 o
   1  -7   3      100.87      105.28      3.25 o
   2  -7   3      311.56      314.93      5.83 o
   3  -7   3       57.85       55.21      3.00 o
   4  -7   3       52.10       76.04      3.67 o
   5  -7   3        0.17        2.99      6.07 o
 -10  -6   3       20.28       31.34     12.51 o
  -9  -6   3       36.24       27.39      3.88 o
  -8  -6   3      263.41      261.87      7.29 o
  -7  -6   3       51.66       46.54      2.94 o
  -6  -6   3      494.59      491.94      9.43 o
  -5  -6   3       19.98       12.05      2.70 o
  -4  -6   3     1096.38     1029.58     13.37 o
  -3  -6   3       26.21       36.60      1.83 o
  -2  -6   3      341.85      355.64      5.19 o
  -1  -6   3       12.57        8.47      1.56 o
   0  -6   3     1495.13     1533.47     17.91 o
   1  -6   3      424.53      418.88      6.45 o
   2  -6   3      552.85      537.65      7.20 o
   3  -6   3        1.38        0.89      2.18 o
   4  -6   3      681.39      694.20     10.10 o
   5  -6   3       14.19       22.98      3.89 o
   6  -6   3       15.76       11.96      4.93 o
 -10  -5   3       86.83       78.29      5.21 o
  -9  -5   3       32.91       36.50      4.08 o
  -8  -5   3       12.82       15.69      3.44 o
  -7  -5   3      128.46      117.23      3.98 o
  -6  -5   3        0.50        2.15      1.95 o
  -5  -5   3      312.56      279.95      7.87 o
  -4  -5   3       74.93       65.50      2.19 o
  -3  -5   3      987.50      936.34     11.21 o
  -2  -5   3       54.10       37.43      1.60 o
  -1  -5   3     4551.65     4544.31     50.51 o
   0  -5   3      199.29      180.55      3.21 o
   1  -5   3      107.92       80.23      4.57 o
   2  -5   3      169.04      164.61      3.66 o
   3  -5   3      499.90      540.20      8.57 o
   4  -5   3       45.32       35.42      2.76 o
   5  -5   3      713.00      779.69     13.48 o
   6  -5   3       14.17        0.01      5.37 o
   7  -5   3       91.07      130.46     14.19 o
 -10  -4   3      184.60      172.48     15.12 o
  -9  -4   3       41.64       53.21      4.30 o
  -8  -4   3       81.49       57.10      4.36 o
  -7  -4   3      111.91       89.32      4.31 o
  -6  -4   3       43.09       40.43      2.36 o
  -5  -4   3     1077.84     1081.52     17.33 o
  -4  -4   3      312.78      325.68      5.50 o
  -3  -4   3     1241.03     1126.37     14.20 o
  -2  -4   3      882.45      935.29     10.93 o
  -1  -4   3     2657.50     2469.89     25.87 o
   0  -4   3      797.42      889.55     10.50 o
   1  -4   3       86.24      105.81      2.24 o
   2  -4   3      112.25      117.91      3.35 o
   3  -4   3      212.88      196.78      4.75 o
   4  -4   3       35.33       28.72      2.64 o
   5  -4   3     1850.18     1815.69     27.58 o
   6  -4   3        0.16        2.70      4.67 o
   7  -4   3      104.38      101.53      7.26 o
   8  -4   3       60.40      109.65      8.02 o
 -10  -3   3      114.67      109.25      8.96 o
  -9  -3   3      441.43      434.64     12.15 o
  -8  -3   3      225.97      216.35      8.03 o
  -7  -3   3       55.07       64.53      3.59 o
  -6  -3   3        0.52        0.72      1.85 o
  -5  -3   3        0.93       -0.28      1.80 o
  -4  -3   3       14.70       20.16      1.85 o
  -3  -3   3       24.14       13.26      1.21 o
  -2  -3   3     1183.15     1183.36     14.33 o
  -1  -3   3     2143.76     2326.25     21.94 o
   0  -3   3     2940.51     2753.59     29.10 o
   1  -3   3     1076.40     1281.59     15.81 o
   2  -3   3     3314.00     3381.31     43.42 o
   3  -3   3     1064.48     1094.78     16.66 o
   4  -3   3       51.62       68.90      2.87 o
   5  -3   3       39.34       24.92      2.29 o
   6  -3   3      384.03      419.70      8.87 o
   7  -3   3       75.65       59.95      4.23 o
   8  -3   3      227.37      318.26     10.18 o
 -10  -2   3       54.31       56.21      7.38 o
  -9  -2   3      331.43      313.62     15.31 o
  -8  -2   3      371.02      396.09      9.00 o
  -7  -2   3      149.07      114.00      4.43 o
  -6  -2   3        4.09        2.51      1.90 o
  -5  -2   3     3262.22     3385.99     45.19 o
  -4  -2   3      398.93      367.95      5.55 o
  -3  -2   3      563.20      535.70      8.05 o
  -2  -2   3     1116.53     1019.98     13.08 o
  -1  -2   3     2116.78     1974.54     19.59 o
   0  -2   3       65.52       31.03      0.75 o
   1  -2   3     1632.32     1879.66     20.94 o
   2  -2   3       53.81       77.80      5.39 o
   3  -2   3      221.53      179.11      3.37 o
   4  -2   3        1.54        7.69      1.59 o
   5  -2   3       54.58       52.09      2.59 o
   6  -2   3      459.46      453.24      9.03 o
   7  -2   3        1.74        6.21      3.26 o
   8  -2   3        1.01        3.23      3.90 o
   9  -2   3       77.98       92.95      6.74 o
 -10  -1   3       19.52       21.63      6.82 o
  -9  -1   3       58.06       65.15      5.60 o
  -8  -1   3      405.07      379.14     10.04 o
  -7  -1   3      376.91      394.67      8.59 o
  -6  -1   3       43.89       46.05      2.56 o
  -5  -1   3     1231.76     1181.56     16.76 o
  -4  -1   3      453.00      508.28      8.10 o
  -3  -1   3       38.67       87.37      2.15 o
  -2  -1   3      112.55      193.45      2.58 o
  -1  -1   3      131.78       92.22      1.36 o
   0  -1   3     3799.54     3809.37     40.25 o
   1  -1   3    41287.60    35476.64    535.31 o
   2  -1   3     4573.62     4685.59     54.83 o
   3  -1   3     7842.83     7839.31    100.18 o
   4  -1   3      260.60      307.79      4.89 o
   5  -1   3      284.38      221.89      3.84 o
   6  -1   3       44.36       62.82      3.35 o
   7  -1   3      210.12      267.23      6.88 o
   8  -1   3        3.80        7.30      4.32 o
   9  -1   3       84.22      104.13      6.31 o
  -9   0   3        5.57       -5.86      6.53 o
  -8   0   3       36.19       25.91      4.61 o
  -7   0   3        8.95       22.23      3.73 o
  -6   0   3      787.90      744.32     11.54 o
  -5   0   3      862.02      808.70     12.01 o
  -4   0   3     1300.02     1270.79     17.65 o
  -3   0   3     2190.42     2326.57     43.53 o
  -2   0   3     1395.38     1454.48     18.09 o
  -1   0   3       76.38       63.01      1.17 o
   0   0   3      903.69      839.45      9.90 o
   1   0   3     2606.14     2615.87     37.78 o
   2   0   3    11970.52    12146.15    303.19 o
   3   0   3     1232.88     1302.93     19.20 o
   4   0   3      171.38      138.65      3.24 o
   5   0   3      596.79      518.97      8.61 o
   6   0   3       47.25       53.47      3.01 o
   7   0   3       11.57       15.54      2.87 o
   8   0   3       54.40       65.68      4.14 o
   9   0   3        0.77       -0.35      4.86 o
  10   0   3        0.63       -1.69      4.87 o
  -9   1   3       90.12       90.15      7.98 o
  -8   1   3       55.00       52.57     10.63 o
  -7   1   3        1.65        2.82      6.73 o
  -6   1   3     1237.54     1251.90     20.49 o
  -5   1   3        3.98        3.09      1.91 o
  -4   1   3     2113.25     2096.88     39.22 o
  -3   1   3     1209.52     1293.35     17.79 o
  -2   1   3     1670.29     1549.40     20.86 o
  -1   1   3      268.32      375.10      4.66 o
   0   1   3     1068.56     1033.98     10.35 o
   1   1   3      752.40      796.10      9.84 o
   2   1   3     1456.78     1523.67     24.03 o
   3   1   3       11.10       16.92      1.00 o
   4   1   3     1225.13     1251.43     19.33 o
   5   1   3      568.09      678.99     11.40 o
   6   1   3     2018.97     1996.63     30.83 o
   7   1   3      185.03      210.50      5.81 o
   8   1   3       96.71       98.43      5.50 o
   9   1   3       47.44       24.83      3.85 o
  10   1   3        0.04       -1.94      4.18 o
  -8   2   3       12.07       12.00      6.00 o
  -7   2   3       61.39       74.31      5.99 o
  -6   2   3       33.44       41.05      4.06 o
  -5   2   3      144.89      131.51      4.03 o
  -4   2   3        7.03        7.85      1.84 o
  -3   2   3     3128.32     3315.35     44.18 o
  -2   2   3      825.75      864.21     12.13 o
  -1   2   3     5387.56     5464.61     71.45 o
   0   2   3     2634.00     2636.48     27.56 o
   1   2   3     7219.45     7334.52     75.47 o
   2   2   3     2666.17     2912.17     32.98 o
   3   2   3       96.54       74.89      2.00 o
   4   2   3     1793.49     1963.05     26.32 o
   5   2   3     1097.53      997.44     15.93 o
   6   2   3      371.74      372.41      7.38 o
   7   2   3     1094.96     1108.66     18.27 o
   8   2   3       93.44       92.07      7.65 o
   9   2   3       20.31       21.84      3.78 o
  10   2   3        5.63        9.80      4.19 o
  11   2   3       14.53        6.35      8.59 o
  -8   3   3        5.81        3.36     10.83 o
  -7   3   3       27.53       28.33      6.00 o
  -6   3   3       19.70       19.62      5.10 o
  -5   3   3      355.00      392.74     11.43 o
  -4   3   3      150.76      146.91      4.46 o
  -3   3   3     1780.77     1790.75     47.91 o
  -2   3   3       89.83      103.83      3.32 o
  -1   3   3     5703.82     5758.16     75.32 o
   0   3   3     1445.52     1560.68     17.79 o
   1   3   3       55.35       41.86      1.18 o
   2   3   3      343.31      300.01      4.00 o
   3   3   3     1235.21     1489.83     18.80 o
   4   3   3      807.54      806.44     11.49 o
   5   3   3      867.16      879.54     11.29 o
   6   3   3      512.58      508.21      9.30 o
   7   3   3     1109.26     1073.30     17.84 o
   8   3   3       88.79      100.36      4.31 o
   9   3   3       84.63       81.41      4.58 o
  10   3   3        6.70       14.57      4.13 o
  11   3   3       74.61       78.00      7.91 o
  -7   4   3       16.52        5.60      9.71 o
  -6   4   3       79.29      116.50     11.95 o
  -5   4   3        8.06       18.07      3.79 o
  -4   4   3      262.62      312.88     12.42 o
  -3   4   3      194.20      211.34      5.32 o
  -2   4   3     1518.13     1594.29     24.00 o
  -1   4   3      475.55      529.30      7.17 o
   0   4   3     5255.32     5320.13     71.96 o
   1   4   3      855.85     1008.63     11.85 o
   2   4   3    20709.27    20492.64    229.15 o
   3   4   3      676.69      762.35      9.84 o
   4   4   3      149.82      143.41      3.29 o
   5   4   3      115.70       73.53      2.56 o
   6   4   3        0.30        0.81      1.51 o
   7   4   3       89.35       96.30      3.93 o
   8   4   3       36.85       36.78      3.42 o
   9   4   3       69.43       73.60      4.33 o
  10   4   3       74.20       75.03      5.00 o
  11   4   3      123.39      131.82     15.68 o
  -6   5   3       48.09       57.62      7.13 o
  -5   5   3      244.93      258.81      9.58 o
  -4   5   3       32.99       34.45      4.52 o
  -3   5   3       25.39       29.60      3.05 o
  -2   5   3      204.23      199.57      4.32 o
  -1   5   3        2.41        3.26      1.36 o
   0   5   3     1732.07     1787.48     20.79 o
   1   5   3        4.30        2.29      1.18 o
   2   5   3       15.89       15.31      2.44 o
   3   5   3       81.58      149.69      7.20 o
   4   5   3      790.50      909.24     13.06 o
   5   5   3      229.91      172.63      4.04 o
   6   5   3      207.03      211.44      4.09 o
   7   5   3      324.34      310.41      7.14 o
   8   5   3       27.33       29.86      3.30 o
   9   5   3        1.31        3.02      3.37 o
  10   5   3      521.24      498.85     12.50 o
  11   5   3      113.32      140.56     11.95 o
  -5   6   3      128.86      151.84      9.11 o
  -4   6   3       17.77       28.33      4.66 o
  -3   6   3       58.16       34.94      4.60 o
  -2   6   3     1193.89     1138.19     23.95 o
  -1   6   3      420.74      438.53      8.22 o
   0   6   3       94.53       75.14      2.62 o
   1   6   3     1962.28     1913.28     23.66 o
   2   6   3      894.72      957.22     12.42 o
   3   6   3     6985.70     7093.44     84.72 o
   4   6   3      583.81      494.58      7.98 o
   5   6   3      927.20     1014.65     14.78 o
   6   6   3       89.23       69.21      3.11 o
   7   6   3      555.17      606.95      8.83 o
   8   6   3      258.82      241.31      7.11 o
   9   6   3      165.25      163.32      6.36 o
  10   6   3      123.12      151.20     10.13 o
  11   6   3        2.88       -4.34      5.37 o
  -4   7   3       50.10       47.92      5.44 o
  -3   7   3      205.05      199.53     11.12 o
  -2   7   3      333.90      332.83      9.10 o
  -1   7   3       47.38       47.09      4.05 o
   0   7   3      214.13      203.13      6.78 o
   1   7   3     1293.33     1329.56     17.07 o
   2   7   3        0.00       -0.40      1.58 o
   3   7   3      447.28      528.30      7.32 o
   4   7   3      228.46      165.44      4.30 o
   5   7   3      127.81      144.11      4.52 o
   6   7   3      655.78      614.16      9.04 o
   7   7   3       43.61       46.15      2.63 o
   8   7   3      533.20      502.75     10.26 o
   9   7   3        1.42        0.31      3.77 o
  10   7   3        0.00        2.98      4.50 o
  11   7   3        1.29       -0.93      7.28 o
  -3   8   3       20.13       27.71      6.41 o
  -2   8   3       39.41       50.43      5.06 o
  -1   8   3      203.28      183.57      8.75 o
   0   8   3        0.44        3.70      4.50 o
   1   8   3      814.20      812.17     14.63 o
   2   8   3      902.64      865.53     13.24 o
   3   8   3       96.78       94.45      3.53 o
   4   8   3      238.13      257.94      5.72 o
   5   8   3       19.19       13.74      2.59 o
   6   8   3      385.61      417.06      7.08 o
   7   8   3       14.58       11.23      2.51 o
   8   8   3      508.48      517.46     10.73 o
   9   8   3        0.41        1.35      4.06 o
  10   8   3       20.31       20.88      4.65 o
  11   8   3       17.37       13.41      6.00 o
  -2   9   3        4.08       10.57      6.80 o
  -1   9   3      426.01      398.13     11.02 o
   0   9   3       20.06       15.35      5.91 o
   1   9   3      102.13      118.43      5.50 o
   2   9   3        1.97        5.63      3.38 o
   3   9   3        7.01        6.96      3.22 o
   4   9   3       20.60       11.40      2.77 o
   5   9   3      340.74      293.99      6.50 o
   6   9   3       40.81       48.62      2.97 o
   7   9   3       94.90       80.36      3.46 o
   8   9   3       11.73       14.01      3.83 o
   9   9   3      238.70      214.51      8.84 o
  10   9   3      115.81      125.31     20.16 o
  11   9   3        2.96       11.98      8.21 o
  -1  10   3        9.08        7.05      7.00 o
   0  10   3       81.48       77.82      6.06 o
   1  10   3        3.77        9.42      5.00 o
   2  10   3      103.90      101.48      5.22 o
   3  10   3        2.53        6.94      3.79 o
   4  10   3      235.17      234.31      7.46 o
   5  10   3       69.00       73.47      6.09 o
   6  10   3       39.40       43.55      3.32 o
   7  10   3        2.40       -0.27      3.10 o
   8  10   3       84.03       84.41      4.07 o
   9  10   3       61.78       69.85      6.64 o
  10  10   3       74.75       89.90      7.27 o
   1  11   3        1.12       -0.97      6.59 o
   2  11   3      129.47      136.43     10.42 o
   3  11   3        8.32        7.49      5.01 o
   4  11   3       22.27       37.92      7.71 o
   5  11   3        2.66       -0.04      4.63 o
   6  11   3        1.92        1.45      3.96 o
   7  11   3        6.46        3.70      3.98 o
   8  11   3        2.21       -1.91      4.70 o
   9  11   3        0.52        3.40      5.83 o
   3  12   3       14.59        5.97     10.83 o
   4  12   3        6.80       -7.47      9.71 o
   5  12   3       67.31       76.95      6.80 o
   6  12   3        4.08        9.13      5.36 o
   7  12   3       50.17       43.44      5.89 o
   8  12   3        4.34        2.61      8.96 o
  -6 -12   4       30.23       17.60      5.03 o
  -5 -12   4       12.79        7.76      4.99 o
  -4 -12   4        0.17       -4.22      4.22 o
  -3 -12   4       86.74       76.44      8.82 o
  -8 -11   4       33.19       36.85      6.34 o
  -7 -11   4        2.10       -4.45      4.45 o
  -6 -11   4       35.60       39.58      4.27 o
  -5 -11   4       17.68       13.93      3.82 o
  -4 -11   4       50.22       56.26      4.60 o
  -3 -11   4       13.41       21.37      4.19 o
  -2 -11   4        4.51       14.70      4.34 o
  -1 -11   4       21.45       39.72      7.91 o
   0 -11   4       20.07       20.69      7.91 o
  -9 -10   4        5.07        3.36      7.84 o
  -8 -10   4       68.00       80.49      6.47 o
  -7 -10   4       71.91       59.96      6.20 o
  -6 -10   4       88.82      112.82      7.55 o
  -5 -10   4      236.57      198.06      7.04 o
  -4 -10   4        2.18        6.36      2.73 o
  -3 -10   4      152.35      138.01      4.38 o
  -2 -10   4        0.87       -1.55      2.79 o
  -1 -10   4        0.49        2.56      3.54 o
   0 -10   4      133.24      146.47      7.94 o
   1 -10   4       70.49       54.48      7.11 o
   2 -10   4       14.68       16.76      6.59 o
 -10  -9   4       74.30       71.32     11.20 o
  -9  -9   4       71.60       65.25      6.86 o
  -8  -9   4        4.17        1.73      4.14 o
  -7  -9   4       63.35       51.85      5.61 o
  -6  -9   4      200.21      211.15      6.47 o
  -5  -9   4      405.10      389.34      7.58 o
  -4  -9   4       30.40       27.79      2.65 o
  -3  -9   4      202.07      226.69      7.57 o
  -2  -9   4      103.94       81.15      3.45 o
  -1  -9   4        4.43        8.56      2.66 o
   0  -9   4      135.31      138.66      5.17 o
   1  -9   4       20.27       17.99      3.20 o
   2  -9   4       10.13        6.49      4.77 o
   3  -9   4       79.46       72.71      7.91 o
 -10  -8   4        0.92        4.16      6.53 o
  -9  -8   4       15.34       23.59      5.91 o
  -8  -8   4       84.15       79.92      4.71 o
  -7  -8   4       46.44       57.51      3.49 o
  -6  -8   4       83.63       75.63      3.40 o
  -5  -8   4       12.13       21.62      2.42 o
  -4  -8   4      364.40      307.62      5.18 o
  -3  -8   4      440.40      472.22      6.85 o
  -2  -8   4      215.58      195.49      4.60 o
  -1  -8   4        0.74       -2.23      2.23 o
   0  -8   4       34.23       31.09      2.83 o
   1  -8   4      285.18      281.33      6.28 o
   2  -8   4        3.44       -2.86      2.86 o
   3  -8   4        0.98       -0.26      4.44 o
   4  -8   4       16.77       22.82      5.83 o
 -10  -7   4       34.17       42.78      6.43 o
  -9  -7   4       33.05       30.18      4.15 o
  -8  -7   4        8.74       18.66      3.69 o
  -7  -7   4       66.73       91.63      3.74 o
  -6  -7   4       57.92       69.21      3.19 o
  -5  -7   4       67.96       74.24      2.74 o
  -4  -7   4      206.09      192.91      4.08 o
  -3  -7   4       18.79       14.79      1.90 o
  -2  -7   4     1605.14     1621.97     18.98 o
  -1  -7   4       13.32       23.32      1.87 o
   0  -7   4      287.32      304.02      5.94 o
   1  -7   4        0.67       -1.62      2.00 o
   2  -7   4       14.78       19.88      2.78 o
   3  -7   4       21.48       19.43      2.49 o
   4  -7   4      125.18      129.71      5.40 o
   5  -7   4        9.11        5.61      4.04 o
 -10  -6   4       43.49       45.79      6.70 o
  -9  -6   4        1.91       -2.70      3.61 o
  -8  -6   4      209.38      223.51      6.80 o
  -7  -6   4       89.60       86.67      4.85 o
  -6  -6   4        5.18        6.48      2.38 o
  -5  -6   4      101.05      108.96      3.59 o
  -4  -6   4       20.70       24.02      1.86 o
  -3  -6   4      506.35      468.72      6.82 o
  -2  -6   4     1487.82     1560.33     18.10 o
  -1  -6   4      663.49      611.88      7.87 o
   0  -6   4     1206.14     1360.74     16.08 o
   1  -6   4      288.54      276.42      4.41 o
   2  -6   4       78.49       72.04      2.67 o
   3  -6   4      167.58      160.95      4.23 o
   4  -6   4       83.46       62.19      3.14 o
   5  -6   4        1.48        1.59      4.06 o
   6  -6   4       32.51       18.67      5.01 o
 -10  -5   4        4.86        6.00      6.91 o
  -9  -5   4      168.97      175.42      7.65 o
  -8  -5   4       13.08        8.02      3.30 o
  -7  -5   4      207.52      237.23      8.39 o
  -6  -5   4      535.46      486.54      9.32 o
  -5  -5   4      131.17      158.44      6.06 o
  -4  -5   4        1.16        3.80      1.58 o
  -3  -5   4      895.93      884.29     11.49 o
  -2  -5   4      165.28      195.21      3.27 o
  -1  -5   4     2547.86     2507.58     28.25 o
   0  -5   4        6.82        5.15      1.28 o
   1  -5   4     4196.42     4360.85     51.37 o
   2  -5   4       25.09       28.92      2.13 o
   3  -5   4      276.00      249.01      5.16 o
   4  -5   4       95.35       79.50      3.29 o
   5  -5   4       12.40        0.73      2.28 o
   6  -5   4        2.87        1.63      5.79 o
   7  -5   4       12.30       16.45      6.70 o
 -10  -4   4        1.08        3.51      6.17 o
  -9  -4   4      131.22      142.78      5.77 o
  -8  -4   4      120.79      101.99      4.60 o
  -7  -4   4      140.29      151.59      8.03 o
  -6  -4   4      443.91      404.44      8.02 o
  -5  -4   4       23.38       24.82      1.96 o
  -4  -4   4      603.07      567.65      7.86 o
  -3  -4   4       25.27       19.66      1.34 o
  -2  -4   4      159.81      185.44      3.90 o
  -1  -4   4       12.31       19.12      1.84 o
   0  -4   4     3508.32     3735.73     41.54 o
   1  -4   4        5.77        5.41      1.06 o
   2  -4   4     1507.27     1401.37     21.08 o
   3  -4   4      154.70      163.59      3.91 o
   4  -4   4      206.40      184.23      4.76 o
   5  -4   4        1.61       -2.30      2.68 o
   6  -4   4       24.63       30.30     12.32 o
   7  -4   4        3.19        6.03      4.55 o
   8  -4   4        0.62        5.04      6.34 o
 -10  -3   4        5.24        3.71      5.90 o
  -9  -3   4       15.86       14.31      4.53 o
  -8  -3   4       78.24       86.23      5.55 o
  -7  -3   4      230.42      218.00      6.13 o
  -6  -3   4      501.67      495.92      8.24 o
  -5  -3   4       28.19       44.20      2.18 o
  -4  -3   4      896.37      905.31     12.91 o
  -3  -3   4      445.44      461.71      6.01 o
  -2  -3   4      152.18      146.56      2.45 o
  -1  -3   4      972.28      960.24     10.48 o
   0  -3   4     3675.40     3676.09     36.41 o
   1  -3   4     1266.55     1239.09     14.98 o
   2  -3   4     5136.07     5137.31     73.31 o
   3  -3   4      480.73      538.30      8.96 o
   4  -3   4      607.89      485.13      8.44 o
   5  -3   4       10.22        0.36      2.01 o
   6  -3   4      294.37      246.86      7.52 o
   7  -3   4       15.83       35.36      3.95 o
   8  -3   4        1.48       -2.47      4.70 o
 -10  -2   4       78.94       75.04      7.91 o
  -9  -2   4       12.17       16.60      4.73 o
  -8  -2   4        0.01        3.02      3.87 o
  -7  -2   4        8.10       10.85      2.88 o
  -6  -2   4      407.94      423.30      7.44 o
  -5  -2   4      568.84      527.79      8.35 o
  -4  -2   4     1670.66     1795.19     25.10 o
  -3  -2   4     3098.82     2958.04     36.52 o
  -2  -2   4     1420.87     1384.37     14.89 o
  -1  -2   4      406.11      307.54      3.47 o
   0  -2   4     2340.89     2262.36     25.75 o
   1  -2   4     1148.33     1362.69     16.56 o
   2  -2   4      315.07      301.42      5.18 o
   3  -2   4       40.07       26.29      1.58 o
   4  -2   4      338.24      422.02      7.21 o
   5  -2   4     1585.04     1567.29     21.14 o
   6  -2   4      133.89      124.92      4.71 o
   7  -2   4      179.42      168.61      5.80 o
   8  -2   4       16.67       26.88      4.04 o
   9  -2   4       50.65       41.89      5.46 o
  -9  -1   4       65.84       70.93      5.70 o
  -8  -1   4      308.24      283.75      8.77 o
  -7  -1   4        8.73        6.09      3.10 o
  -6  -1   4        0.02        1.28      2.13 o
  -5  -1   4      188.00      181.52      4.23 o
  -4  -1   4     1647.68     1787.83     24.98 o
  -3  -1   4      212.81      369.08      5.37 o
  -2  -1   4       18.00       19.65      0.85 o
  -1  -1   4    12346.90    12075.53    162.15 o
   0  -1   4      164.99      192.04      2.45 o
   1  -1   4      139.05      121.78      2.51 o
   2  -1   4     8114.00     8318.44    118.95 o
   3  -1   4     3532.35     3662.86     52.58 o
   4  -1   4     1330.66     1349.13     20.16 o
   5  -1   4      414.65      369.95      8.95 o
   6  -1   4      351.39      390.10      7.94 o
   7  -1   4     1080.17      953.88     16.48 o
   8  -1   4       59.31       89.06      4.79 o
   9  -1   4        0.20       -1.89      5.71 o
  -9   0   4       53.32       41.69      6.96 o
  -8   0   4      146.75      181.39      7.53 o
  -7   0   4       59.35       47.71      5.09 o
  -6   0   4      214.55      233.51      5.45 o
  -5   0   4      116.54      112.29      3.47 o
  -4   0   4      724.56      696.73     11.64 o
  -3   0   4      215.69      252.23      4.03 o
  -2   0   4     3131.29     3014.54     34.14 o
  -1   0   4     1500.68     1395.17     13.99 o
   0   0   4      119.11       75.79      1.49 o
   1   0   4      476.04      618.16      9.15 o
   2   0   4      131.60      139.13      2.29 o
   3   0   4     5240.86     5465.37    107.58 o
   4   0   4     1476.54     1550.28     37.89 o
   5   0   4      395.21      434.92      6.82 o
   6   0   4     1376.64     1341.38     23.12 o
   7   0   4      147.00      136.68      4.99 o
   8   0   4      100.59       98.61      4.65 o
   9   0   4        6.60       10.36      3.81 o
  10   0   4       89.57       96.03      6.45 o
  -9   1   4      111.18      125.48     14.00 o
  -8   1   4      101.94      114.75      6.41 o
  -7   1   4      456.77      463.59     11.33 o
  -6   1   4      173.05      148.84      5.95 o
  -5   1   4      444.63      463.75      7.90 o
  -4   1   4      516.73      525.97     14.16 o
  -3   1   4     1009.21     1264.45     17.49 o
  -2   1   4       39.40      110.31      2.50 o
  -1   1   4     3769.76     4129.88     48.18 o
   0   1   4        6.83        7.05      0.85 o
   1   1   4    13382.59    12460.43    175.36 o
   2   1   4       18.98       24.79      1.13 o
   3   1   4     3255.01     3284.33     49.54 o
   4   1   4     2598.38     2814.46     42.02 o
   5   1   4       49.79       58.18      2.59 o
   6   1   4      308.86      290.87      6.40 o
   7   1   4        5.80        2.83      2.57 o
   8   1   4      469.47      404.27      8.88 o
   9   1   4       86.33      105.51      5.83 o
  10   1   4       48.74       54.85      5.69 o
  -8   2   4       57.50       39.58     10.46 o
  -7   2   4       88.06      130.87     10.95 o
  -6   2   4      438.71      388.73     14.79 o
  -5   2   4      700.34      674.67     13.60 o
  -4   2   4      514.07      549.36     17.45 o
  -3   2   4      223.37      220.00      5.00 o
  -2   2   4     2300.99     2492.33     34.12 o
  -1   2   4     2223.21     2307.28     30.58 o
   0   2   4      292.42      287.37      4.40 o
   1   2   4     3826.59     3708.18     41.60 o
   2   2   4       53.94       55.69      1.87 o
   3   2   4      225.17      223.23      3.59 o
   4   2   4     1030.40      962.31     13.36 o
   5   2   4       44.80       61.04      2.45 o
   6   2   4      226.66      228.22      5.47 o
   7   2   4      298.58      316.89      7.05 o
   8   2   4        0.05       -1.40      2.74 o
   9   2   4      229.15      212.73      9.05 o
  10   2   4       93.39      100.37      5.48 o
  11   2   4       63.95       67.28      7.80 o
  -7   3   4       66.38       89.62     10.83 o
  -6   3   4      395.83      402.93     22.40 o
  -5   3   4      153.05      137.29      5.64 o
  -4   3   4        4.99        6.89      2.19 o
  -3   3   4      296.25      351.83      7.25 o
  -2   3   4       35.83       73.17      2.84 o
  -1   3   4       90.16      150.99      3.13 o
   0   3   4       19.94       24.08      0.94 o
   1   3   4      480.06      500.65      6.07 o
   2   3   4     2800.92     2577.74     31.84 o
   3   3   4      374.12      424.45      6.02 o
   4   3   4     1323.72     1306.97     17.93 o
   5   3   4       25.50       13.92      1.46 o
   6   3   4     1912.60     1930.36     29.87 o
   7   3   4       78.15       69.46      3.47 o
   8   3   4       61.34       62.62      3.78 o
   9   3   4      680.47      608.96     12.20 o
  10   3   4       88.40       98.38      5.34 o
  11   3   4       64.85       80.86     12.32 o
  -7   4   4       13.19       12.70      9.71 o
  -6   4   4       40.79       63.11     10.08 o
  -5   4   4       54.85       40.61      5.53 o
  -4   4   4        0.86       -0.87      2.68 o
  -3   4   4     1707.91     1683.65     26.79 o
  -2   4   4      115.37      121.78      3.39 o
  -1   4   4     2595.94     2500.84     30.13 o
   0   4   4     1411.78     1428.95     19.99 o
   1   4   4     1901.47     1857.69     20.33 o
   2   4   4      261.30      242.99      4.04 o
   3   4   4     1637.72     1487.22     18.43 o
   4   4   4      377.76      387.21      6.28 o
   5   4   4     2848.86     2651.29     35.66 o
   6   4   4       26.12       29.52      1.64 o
   7   4   4     1687.32     1695.76     27.31 o
   8   4   4       35.12       45.54      4.21 o
   9   4   4       29.99       28.47      3.77 o
  10   4   4       78.83       71.87      4.79 o
  11   4   4       30.53       33.80      5.26 o
  -6   5   4        0.05       -0.92      6.46 o
  -5   5   4       86.27       97.15      5.96 o
  -4   5   4       70.12       53.94      4.73 o
  -3   5   4      914.34      897.30     17.59 o
  -2   5   4       10.87       18.54      1.89 o
  -1   5   4     1063.90     1012.77     12.98 o
   0   5   4      431.23      487.39      6.40 o
   1   5   4       89.63      103.72      2.30 o
   2   5   4        5.12        4.17      1.27 o
   3   5   4      318.97      422.81      6.04 o
   4   5   4     3802.04     3865.17     46.59 o
   5   5   4     3109.66     3151.92     42.24 o
   6   5   4      512.56      472.75      7.81 o
   7   5   4      589.21      567.84     10.77 o
   8   5   4       72.29       71.88      3.98 o
   9   5   4      250.86      235.24      9.65 o
  10   5   4       50.24       65.36      5.64 o
  11   5   4       27.43       29.45      5.38 o
  -5   6   4        5.35        8.63      5.10 o
  -4   6   4       18.77       10.39      4.88 o
  -3   6   4      102.54       96.45      5.37 o
  -2   6   4      631.50      620.05     13.28 o
  -1   6   4      128.24      112.32      7.84 o
   0   6   4     2055.26     1961.51     24.36 o
   1   6   4      209.51      212.97      4.08 o
   2   6   4     1500.53     1417.45     17.80 o
   3   6   4      544.00      579.55      8.04 o
   4   6   4      363.84      297.30      4.99 o
   5   6   4      368.85      440.03      7.47 o
   6   6   4      258.90      213.57      4.89 o
   7   6   4      272.01      285.13      5.24 o
   8   6   4      117.46      120.32      4.90 o
   9   6   4       80.69       79.93      4.48 o
  10   6   4       63.17       59.19      5.17 o
  11   6   4       17.14       22.33      6.10 o
  -4   7   4        3.88        6.31      4.98 o
  -3   7   4       26.02       34.04      4.80 o
  -2   7   4      676.52      702.73     15.27 o
  -1   7   4       30.94       37.23      4.21 o
   0   7   4      103.29      112.95      4.47 o
   1   7   4      604.70      608.16     19.54 o
   2   7   4      438.14      428.91      6.53 o
   3   7   4      237.77      181.05      4.43 o
   4   7   4       74.97       54.19      2.32 o
   5   7   4      490.32      464.42     10.46 o
   6   7   4      214.28      199.68      4.97 o
   7   7   4       32.95       32.57      2.47 o
   8   7   4       40.52       41.66      3.74 o
   9   7   4      103.80      106.07      4.99 o
  10   7   4      276.36      273.53      9.05 o
  11   7   4      158.52      186.59      9.73 o
  -3   8   4        0.21        3.73      6.59 o
  -2   8   4        5.90        9.76      4.44 o
  -1   8   4        1.78       -0.13      4.07 o
   0   8   4       75.61       81.38      6.33 o
   1   8   4      520.99      488.79     10.24 o
   2   8   4       52.98       60.13      3.79 o
   3   8   4     3328.28     3187.29     43.17 o
   4   8   4       32.26       21.56      2.55 o
   5   8   4       13.09       21.95      3.68 o
   6   8   4        9.80        8.90      2.63 o
   7   8   4       32.08       24.26      2.55 o
   8   8   4        1.40        1.86      3.23 o
   9   8   4       90.98       99.10      5.38 o
  10   8   4      150.00      176.63      7.37 o
  11   8   4       27.44       30.76      6.80 o
  -2   9   4      287.31      304.99     20.72 o
  -1   9   4      121.03      113.64      6.82 o
   0   9   4       44.15       46.10      5.06 o
   1   9   4      520.71      484.52     11.81 o
   2   9   4      107.41      107.75      4.83 o
   3   9   4       90.01      103.36      4.79 o
   4   9   4      181.47      164.52      8.68 o
   5   9   4       80.29       55.39      3.35 o
   6   9   4       73.09       75.45      3.85 o
   7   9   4       26.83       24.82      2.87 o
   8   9   4        9.60        5.54      3.54 o
   9   9   4        4.73        4.02      4.39 o
  10   9   4       18.78       21.64      5.79 o
  11   9   4        4.83       14.62      6.27 o
  -1  10   4        0.14        2.48      6.85 o
   0  10   4       18.72       20.25      5.69 o
   1  10   4        7.64       20.30      4.92 o
   2  10   4      109.20      116.51     10.39 o
   3  10   4        1.42       -4.53      4.53 o
   4  10   4      173.70      173.45      6.45 o
   5  10   4       28.86       29.42      4.10 o
   6  10   4      359.57      405.48      9.73 o
   7  10   4        1.18       -1.66      2.87 o
   8  10   4       32.80       30.46      4.35 o
   9  10   4        1.16        0.27      5.97 o
  10  10   4       41.08       49.55      6.54 o
   1  11   4       30.16       39.95      7.49 o
   2  11   4        3.04        1.40      6.43 o
   3  11   4       11.90        8.69      4.98 o
   4  11   4        3.41       -2.76      4.64 o
   5  11   4       91.83      106.10      5.74 o
   6  11   4       81.31      109.40      8.10 o
   7  11   4        8.26       19.04      4.17 o
   8  11   4       50.41       58.16      5.51 o
   9  11   4        1.23        2.99      9.34 o
   4  12   4       20.26       15.00      7.23 o
   5  12   4      131.03      140.63      9.67 o
   6  12   4        0.02        2.99      5.39 o
   7  12   4       43.37       46.86      6.24 o
  -6 -12   5       11.93        4.67      4.92 o
  -5 -12   5       22.89       26.67     12.70 o
  -4 -12   5       21.64       12.77      6.00 o
  -3 -12   5       28.70       13.83      5.48 o
  -8 -11   5       40.55       37.48      6.46 o
  -7 -11   5       28.32       29.80      4.95 o
  -6 -11   5       39.65       50.07      4.86 o
  -5 -11   5        3.23        1.86      3.71 o
  -4 -11   5      100.90      102.77      4.98 o
  -3 -11   5       38.63       37.66      5.77 o
  -2 -11   5      158.18      154.18      7.30 o
  -1 -11   5        0.78        1.14      5.00 o
   0 -11   5       12.16        4.70      6.85 o
  -9 -10   5        9.00       17.92      8.59 o
  -8 -10   5       18.87       13.96      4.66 o
  -7 -10   5       13.55       21.13      4.41 o
  -6 -10   5       22.96       36.83      3.96 o
  -5 -10   5       52.71       36.78      3.81 o
  -4 -10   5      224.75      242.92      6.27 o
  -3 -10   5      184.04      170.19      5.05 o
  -2 -10   5       34.87       40.25      3.29 o
  -1 -10   5      113.52      122.65      7.22 o
   0 -10   5       14.83        9.07      5.00 o
   1 -10   5       11.24       19.60      5.15 o
   2 -10   5        7.46       16.04      9.71 o
  -9  -9   5       69.04       77.67     10.08 o
  -8  -9   5        9.61        6.49      4.43 o
  -7  -9   5       38.61       38.88      4.01 o
  -6  -9   5        6.50        8.23      3.08 o
  -5  -9   5       12.86       11.98      4.37 o
  -4  -9   5        0.21       -0.12      2.71 o
  -3  -9   5      171.82      200.69      5.05 o
  -2  -9   5       33.11       17.32      2.78 o
  -1  -9   5       48.80       71.50      3.40 o
   0  -9   5       85.35       74.59      3.72 o
   1  -9   5       20.28       26.95      4.09 o
   2  -9   5       98.83       97.58      5.87 o
   3  -9   5        5.03        1.48      6.59 o
 -10  -8   5       37.64       61.24     10.46 o
  -9  -8   5        4.19        4.42      5.62 o
  -8  -8   5      466.00      444.83      9.87 o
  -7  -8   5      235.43      218.21      6.58 o
  -6  -8   5       10.78       18.18      3.31 o
  -5  -8   5       26.10       46.34      3.13 o
  -4  -8   5        0.83        6.38      2.49 o
  -3  -8   5       47.47       66.34      2.97 o
  -2  -8   5       67.11       49.57      2.80 o
  -1  -8   5       90.09       93.51      3.28 o
   0  -8   5      212.27      222.84      5.38 o
   1  -8   5        2.95        3.55      3.12 o
   2  -8   5      281.32      299.43      6.75 o
   3  -8   5       69.64       56.70      4.38 o
   4  -8   5       14.33       10.92      4.95 o
 -10  -7   5       37.47       50.53      7.13 o
  -9  -7   5      536.27      489.11     10.92 o
  -8  -7   5        9.21       15.01      3.79 o
  -7  -7   5      524.27      467.75      8.66 o
  -6  -7   5      138.90      164.72      4.66 o
  -5  -7   5       10.39        8.71      2.23 o
  -4  -7   5      283.78      305.74      5.39 o
  -3  -7   5        4.83        3.38      1.80 o
  -2  -7   5      396.35      372.42      7.03 o
  -1  -7   5      132.71      114.35      3.06 o
   0  -7   5      169.95      199.01      4.25 o
   1  -7   5      167.03      144.01      3.93 o
   2  -7   5       72.23       79.30      2.82 o
   3  -7   5      348.43      353.62      6.35 o
   4  -7   5       80.30       69.88      3.81 o
   5  -7   5       15.90       21.10      5.81 o
 -10  -6   5        0.43        5.33      5.74 o
  -9  -6   5       12.61       11.38      4.12 o
  -8  -6   5       67.46       65.11      4.32 o
  -7  -6   5      228.54      233.57      6.44 o
  -6  -6   5       21.93       19.42      2.50 o
  -5  -6   5      276.61      311.99      5.46 o
  -4  -6   5       63.53       87.51      2.73 o
  -3  -6   5      788.21      893.22     11.75 o
  -2  -6   5     1040.11      979.24     12.73 o
  -1  -6   5      380.51      361.87      5.21 o
   0  -6   5        1.60        2.83      1.54 o
   1  -6   5      565.90      556.57      7.24 o
   2  -6   5      273.60      277.77      5.02 o
   3  -6   5      291.08      284.82      5.95 o
   4  -6   5       15.00       19.49      2.74 o
   5  -6   5       13.22        3.21      4.24 o
   6  -6   5       19.55       26.13      5.08 o
 -10  -5   5       84.57       87.26      7.64 o
  -9  -5   5      111.16      103.33      5.24 o
  -8  -5   5      205.12      182.58      6.43 o
  -7  -5   5       43.45       55.16      3.13 o
  -6  -5   5        2.67        2.62      2.15 o
  -5  -5   5        0.34       -1.84      1.90 o
  -4  -5   5     1981.84     1913.39     23.73 o
  -3  -5   5        3.79        7.49      1.43 o
  -2  -5   5     1343.92     1283.64     16.11 o
  -1  -5   5       33.35       35.59      1.45 o
   0  -5   5       39.10       28.96      1.50 o
   1  -5   5       12.89       12.11      1.39 o
   2  -5   5       14.14       10.53      1.53 o
   3  -5   5       74.05       65.92      2.76 o
   4  -5   5      858.54      909.87     13.39 o
   5  -5   5       24.70       21.75      3.40 o
   6  -5   5       87.96       99.03      5.74 o
   7  -5   5       12.51        6.43      5.30 o
 -10  -4   5       53.74       62.64      6.99 o
  -9  -4   5      154.83      133.79      6.38 o
  -8  -4   5        0.31        0.24      3.17 o
  -7  -4   5       21.79       26.15      3.12 o
  -6  -4   5       30.35       35.36      2.45 o
  -5  -4   5       76.39       76.18      2.78 o
  -4  -4   5      446.41      452.21      6.79 o
  -3  -4   5      731.80      711.30      9.39 o
  -2  -4   5     1719.80     1721.97     21.16 o
  -1  -4   5     1346.15     1298.40     16.43 o
   0  -4   5      344.06      399.62      5.23 o
   1  -4   5     1219.37     1222.89     13.82 o
   2  -4   5     1003.39      975.15     13.45 o
   3  -4   5      520.26      514.52      8.05 o
   4  -4   5      549.17      518.22      9.19 o
   5  -4   5      634.14      656.75     11.47 o
   6  -4   5      169.35      150.55      7.66 o
   7  -4   5       72.46      105.06      6.57 o
   8  -4   5        1.19       -6.46      6.46 o
 -10  -3   5       17.29       18.86      6.60 o
  -9  -3   5      115.69      108.89      6.24 o
  -8  -3   5       46.28       37.66      4.60 o
  -7  -3   5       59.13       42.81      3.50 o
  -6  -3   5      345.37      303.09      6.03 o
  -5  -3   5      720.71      656.63     11.33 o
  -4  -3   5        2.36        4.26      1.56 o
  -3  -3   5     3081.15     3164.28     36.02 o
  -2  -3   5      741.48      852.20     11.13 o
  -1  -3   5      825.92      762.35      8.90 o
   0  -3   5      656.46      731.91      9.15 o
   1  -3   5     2308.49     2175.09     28.04 o
   2  -3   5      573.03      641.36      8.30 o
   3  -3   5       26.01        3.45      1.68 o
   4  -3   5      108.70       93.10      3.22 o
   5  -3   5     1167.94     1281.36     17.76 o
   6  -3   5       90.09       70.22      4.45 o
   7  -3   5      238.70      294.74      8.62 o
   8  -3   5       39.50       47.17      5.37 o
  -9  -2   5       98.87      107.27      6.38 o
  -8  -2   5      147.71      127.83      7.42 o
  -7  -2   5        6.24       12.89      3.05 o
  -6  -2   5       85.51       83.34      4.60 o
  -5  -2   5        3.96        4.38      1.84 o
  -4  -2   5       40.43       70.30      2.26 o
  -3  -2   5      438.55      446.79      5.83 o
  -2  -2   5        0.95        0.85      0.85 o
  -1  -2   5     1018.80     1321.79     13.33 o
   0  -2   5      134.40      168.46      2.61 o
   1  -2   5     1335.21     1409.60     15.86 o
   2  -2   5     2491.28     2427.11     31.22 o
   3  -2   5        7.31        9.43      1.39 o
   4  -2   5       81.54       85.67      3.47 o
   5  -2   5       90.62       78.74      3.15 o
   6  -2   5      338.21      334.33      7.49 o
   7  -2   5       63.82       61.25      4.42 o
   8  -2   5       52.23       77.91      6.75 o
   9  -2   5       33.79       31.33      7.12 o
  -9  -1   5       24.55       23.71      6.10 o
  -8  -1   5      114.04      120.71      5.98 o
  -7  -1   5      223.68      196.15      6.79 o
  -6  -1   5      159.31      172.64      4.63 o
  -5  -1   5       14.59        6.35      1.73 o
  -4  -1   5      148.90      136.31      3.26 o
  -3  -1   5     2048.61     2246.30     28.00 o
  -2  -1   5     1800.45     2018.97     21.49 o
  -1  -1   5     8310.29     8645.02     92.85 o
   0  -1   5     2085.65     2068.49     21.53 o
   1  -1   5      425.50      389.03      7.92 o
   2  -1   5     4700.36     4425.37     63.54 o
   3  -1   5     1910.18     2233.87     29.78 o
   4  -1   5      626.36      557.47     10.34 o
   5  -1   5      297.30      292.90      7.18 o
   6  -1   5      166.24      126.73      5.43 o
   7  -1   5      187.39      219.92      6.32 o
   8  -1   5      112.82      125.58      5.20 o
   9  -1   5       68.54       66.96      4.91 o
  10  -1   5       53.76       51.72      7.71 o
  -9   0   5       28.76       40.18      7.27 o
  -8   0   5       35.02       49.52      5.33 o
  -7   0   5       71.99       59.35      5.45 o
  -6   0   5       42.65       51.94      3.29 o
  -5   0   5      297.05      273.34      5.43 o
  -4   0   5      491.15      476.01      8.28 o
  -3   0   5     3958.56     4202.46     51.75 o
  -2   0   5     1288.36     1248.93     14.50 o
  -1   0   5      797.15      736.66      7.19 o
   0   0   5      287.75      229.52      3.47 o
   1   0   5     2963.68     3261.86     46.40 o
   2   0   5     1351.90     1405.47     18.30 o
   3   0   5      146.66      112.32      4.04 o
   4   0   5     3829.59     4276.55     64.35 o
   5   0   5     4999.62     5047.44     66.53 o
   6   0   5       43.37       44.35      2.89 o
   7   0   5       53.03       50.96      3.40 o
   8   0   5        0.65        4.20      3.28 o
   9   0   5        2.13        0.55      3.58 o
  10   0   5       14.83       13.95      5.37 o
  -8   1   5       41.70       42.55      5.43 o
  -7   1   5        1.51        4.85      4.06 o
  -6   1   5       83.32       74.85      3.90 o
  -5   1   5        4.13        5.76      1.63 o
  -4   1   5      692.60      698.78     10.53 o
  -3   1   5      579.81      520.98      8.00 o
  -2   1   5       27.13       33.79      1.22 o
  -1   1   5       49.50       25.84      1.03 o
   0   1   5     2068.43     2385.95     24.61 o
   1   1   5     2026.06     2129.41     27.00 o
   2   1   5       17.68       26.47      1.73 o
   3   1   5     1265.62     1286.27     19.63 o
   4   1   5       15.12       31.01      1.37 o
   5   1   5      569.85      526.79      9.22 o
   6   1   5     2255.60     2237.69     34.20 o
   7   1   5      245.43      227.33      5.98 o
   8   1   5        0.48        5.83      3.16 o
   9   1   5        2.26        7.53      3.72 o
  10   1   5       66.20       61.78      5.82 o
  -8   2   5        8.72        0.00      9.71 o
  -7   2   5       70.15       66.55      5.33 o
  -6   2   5        5.38       10.19      3.83 o
  -5   2   5      163.53      141.00      6.52 o
  -4   2   5     1617.64     1617.52     22.55 o
  -3   2   5        7.04        2.12      1.32 o
  -2   2   5    15638.56    15724.54    190.91 o
  -1   2   5      102.37      142.19      2.76 o
   0   2   5     4108.71     3948.45     53.85 o
   1   2   5       45.67       39.85      0.85 o
   2   2   5       28.54       29.29      1.03 o
   3   2   5      256.65      279.62      4.24 o
   4   2   5     2215.03     2147.18     29.21 o
   5   2   5       70.20       97.23      2.50 o
   6   2   5     1159.87     1087.66     17.57 o
   7   2   5      221.90      222.06      8.70 o
   8   2   5        2.53        5.02      2.93 o
   9   2   5       13.96       17.31      3.58 o
  10   2   5       12.58        6.70      4.67 o
  11   2   5       38.43       60.74     10.64 o
  -7   3   5      158.63      163.55     13.44 o
  -6   3   5       89.65       79.91     10.46 o
  -5   3   5        3.46       10.65      3.29 o
  -4   3   5      200.77      216.30      6.43 o
  -3   3   5      268.39      298.12      5.48 o
  -2   3   5     1276.30     1204.61     16.71 o
  -1   3   5     3240.28     3598.87     47.45 o
   0   3   5       53.83      116.55      2.44 o
   1   3   5     1343.31     1411.97     19.93 o
   2   3   5       86.24       92.65      3.31 o
   3   3   5     2052.13     2069.17     25.89 o
   4   3   5     2679.01     2790.04     37.23 o
   5   3   5      545.44      629.21      9.36 o
   6   3   5      709.07      697.21     17.11 o
   7   3   5       16.45       18.82      4.52 o
   8   3   5      283.67      268.48      6.84 o
   9   3   5      181.89      199.16      6.60 o
  10   3   5        0.80        4.68      4.28 o
  11   3   5       41.84       60.10      5.95 o
  -7   4   5       59.84       81.59      8.19 o
  -6   4   5       39.08       32.05      7.13 o
  -5   4   5       41.27       44.35      4.99 o
  -4   4   5       58.12       49.87      4.31 o
  -3   4   5      234.19      249.78      5.88 o
  -2   4   5      312.12      337.65      6.36 o
  -1   4   5     3361.65     3344.67     40.03 o
   0   4   5      112.08      105.71      2.12 o
   1   4   5     2647.64     2521.61     35.05 o
   2   4   5      792.34      849.06     10.20 o
   3   4   5     1013.58     1019.20     12.89 o
   4   4   5      326.42      468.22      7.40 o
   5   4   5        3.33        2.67      1.54 o
   6   4   5      108.16      123.71      3.38 o
   7   4   5      247.63      257.98      6.33 o
   8   4   5        3.09        1.01      2.95 o
   9   4   5      246.19      241.51     12.43 o
  10   4   5       30.11       21.73      4.16 o
  11   4   5      177.41      175.50      7.72 o
  -6   5   5      117.53      135.37      9.24 o
  -5   5   5        1.00        0.77      4.60 o
  -4   5   5       42.12       51.39      4.74 o
  -3   5   5      192.54      214.20      7.39 o
  -2   5   5      124.59      106.49      4.79 o
  -1   5   5      170.48      161.62      4.04 o
   0   5   5      188.78      208.32      3.33 o
   1   5   5       11.63        5.65      0.88 o
   2   5   5     4681.80     4531.63     60.00 o
   3   5   5      819.59      915.44     11.83 o
   4   5   5     1819.10     1765.81     21.91 o
   5   5   5       33.32       36.55      2.14 o
   6   5   5     1387.68     1498.38     21.07 o
   7   5   5       28.57       20.19      2.75 o
   8   5   5       36.30       35.14      4.59 o
   9   5   5       44.35       40.40      3.88 o
  10   5   5      153.52      160.87     13.10 o
  11   5   5       72.46       75.32      6.01 o
  -5   6   5       46.71       44.04      5.93 o
  -4   6   5       12.30       14.72      4.79 o
  -3   6   5      240.65      218.73      8.12 o
  -2   6   5      344.99      298.12     10.95 o
  -1   6   5      515.94      496.87     13.93 o
   0   6   5     2360.31     2317.62     36.62 o
   1   6   5      961.78      956.99     12.42 o
   2   6   5     2941.75     2786.35     37.52 o
   3   6   5        8.93       23.83      2.70 o
   4   6   5     2627.69     2788.69     34.09 o
   5   6   5       92.34      152.62      4.06 o
   6   6   5      217.97      251.53      5.38 o
   7   6   5      432.93      379.22      6.28 o
   8   6   5      220.88      212.30      6.28 o
   9   6   5       23.67       25.00      3.75 o
  10   6   5       10.97        4.38      4.38 o
  11   6   5        1.84        2.65      6.15 o
  -4   7   5       10.24        9.65      5.38 o
  -3   7   5      428.88      469.72     12.28 o
  -2   7   5       12.91       26.46      5.67 o
  -1   7   5      138.36      147.07      6.35 o
   0   7   5       14.07        6.31      2.86 o
   1   7   5     1048.52     1001.28     17.89 o
   2   7   5      274.62      271.65      6.65 o
   3   7   5      913.88      841.27     12.57 o
   4   7   5     1531.00     1458.35     20.57 o
   5   7   5     1689.52     1566.28     22.05 o
   6   7   5       19.61       18.56      3.66 o
   7   7   5      778.77      754.71     12.04 o
   8   7   5       98.61       90.79      4.41 o
   9   7   5      103.90      104.02      4.91 o
  10   7   5       22.81       21.06      4.67 o
  11   7   5      142.08      145.15      8.51 o
  -3   8   5       18.53       36.16      7.13 o
  -2   8   5        1.32        6.72      4.96 o
  -1   8   5       76.08       75.90      6.14 o
   0   8   5      147.25      149.69      6.44 o
   1   8   5       99.03       95.56      4.45 o
   2   8   5       68.60       75.57      4.10 o
   3   8   5        6.40        8.68      2.93 o
   4   8   5      148.89      186.08      4.89 o
   5   8   5     3847.58     3924.99     52.75 o
   6   8   5        4.14        7.34      2.64 o
   7   8   5      150.62      177.79      5.46 o
   8   8   5      223.24      204.63      7.71 o
   9   8   5       66.81       67.11      8.60 o
  10   8   5        4.78        2.77      4.29 o
  11   8   5       55.10       66.20      8.77 o
  -2   9   5      277.57      306.11     22.22 o
  -1   9   5        1.62        4.10      4.92 o
   0   9   5      112.19      129.16      6.42 o
   1   9   5       14.46       22.13      4.58 o
   2   9   5       83.20      103.82      4.87 o
   3   9   5       68.09       62.33      4.15 o
   4   9   5      263.92      245.32      7.18 o
   5   9   5       33.50       24.00      3.66 o
   6   9   5      138.12      126.77      4.87 o
   7   9   5       36.93       39.40      3.57 o
   8   9   5      140.83      130.27      5.30 o
   9   9   5       35.30       36.32      4.65 o
  10   9   5      109.46      117.84      7.44 o
  11   9   5        0.75       -1.79      6.17 o
   0  10   5       24.92       24.78      7.11 o
   1  10   5      285.14      283.67      9.76 o
   2  10   5       18.67       19.85      4.82 o
   3  10   5      506.76      522.15     12.07 o
   4  10   5       46.62       54.57      4.46 o
   5  10   5        2.70        7.85      3.85 o
   6  10   5       78.99       77.29      5.28 o
   7  10   5       19.44        5.54      4.14 o
   8  10   5       27.25       30.98      4.13 o
   9  10   5       87.36       99.86      7.09 o
  10  10   5       63.85       75.40      7.27 o
   1  11   5      114.12      115.31      9.41 o
   2  11   5        5.44        9.56      6.37 o
   3  11   5       10.42       10.08      6.59 o
   4  11   5       26.42       29.28      4.80 o
   5  11   5        1.80       -0.19      4.31 o
   6  11   5       39.69       44.46      5.58 o
   7  11   5       46.41       44.29      5.36 o
   8  11   5        0.68        0.38      4.88 o
   9  11   5       30.21       22.40     10.46 o
   4  12   5       31.59       42.13     10.46 o
   5  12   5       62.79       78.82     14.19 o
   6  12   5       74.68       96.56      8.58 o
   7  12   5        3.98        3.12      5.54 o
  -5 -12   6        1.09       -5.83      5.83 o
  -4 -12   6       80.33       78.75      7.64 o
  -7 -11   6       33.91       27.53      5.24 o
  -6 -11   6      105.33      102.17      7.01 o
  -5 -11   6        0.15       -2.14      3.91 o
  -4 -11   6        6.31       -0.18      4.11 o
  -3 -11   6        0.17        2.93      4.28 o
  -2 -11   6       19.04       17.79      5.95 o
  -1 -11   6      202.04      201.69      8.17 o
   0 -11   6        3.07        1.36      7.38 o
  -8 -10   6       99.74       94.34      7.07 o
  -7 -10   6       86.07       99.82      5.75 o
  -6 -10   6      123.86      104.72      4.81 o
  -5 -10   6       49.62       66.59      4.37 o
  -4 -10   6       19.58       10.04      3.33 o
  -3 -10   6       48.76       47.36      5.32 o
  -2 -10   6        3.62        0.60      3.67 o
  -1 -10   6      110.98      131.86      5.67 o
   0 -10   6        0.57        9.83      4.96 o
   1 -10   6      132.23      145.44      7.00 o
  -9  -9   6       32.59       22.40      8.96 o
  -8  -9   6      186.66      192.74      7.84 o
  -7  -9   6       87.69       97.95      5.51 o
  -6  -9   6      167.18      174.71      5.41 o
  -5  -9   6       52.44       48.96      3.60 o
  -4  -9   6       34.47       45.79      3.32 o
  -3  -9   6      511.92      431.63      8.19 o
  -2  -9   6       51.19       67.05      3.33 o
  -1  -9   6       97.03       73.53      4.84 o
   0  -9   6      152.91      123.52      5.10 o
   1  -9   6        2.99       -0.20      3.61 o
   2  -9   6       48.32       56.02      4.73 o
   3  -9   6       26.96       17.57      5.46 o
  -9  -8   6       27.05       21.32      6.32 o
  -8  -8   6       36.23       44.77      5.38 o
  -7  -8   6        7.18       11.78      4.58 o
  -6  -8   6      149.06      181.20      5.34 o
  -5  -8   6      278.04      231.49      5.65 o
  -4  -8   6      172.08      189.60      5.37 o
  -3  -8   6      440.70      396.29      7.44 o
  -2  -8   6        0.00        0.86      2.59 o
  -1  -8   6      351.15      367.66      6.57 o
   0  -8   6       35.21       32.78      2.89 o
   1  -8   6       48.40       44.12      3.34 o
   2  -8   6       13.32       16.16      3.64 o
   3  -8   6        1.07       -3.82      3.82 o
   4  -8   6       31.31       38.30      5.36 o
 -10  -7   6       37.83       42.31      6.59 o
  -9  -7   6       55.10       55.06      5.45 o
  -8  -7   6       48.37       68.91      4.52 o
  -7  -7   6       20.87       13.42      3.03 o
  -6  -7   6      158.45      143.74      4.67 o
  -5  -7   6      211.20      195.73      5.87 o
  -4  -7   6      408.24      384.90      7.11 o
  -3  -7   6      153.22      163.12      4.41 o
  -2  -7   6        0.54        5.49      2.21 o
  -1  -7   6      196.33      244.39      4.87 o
   0  -7   6       60.34       44.11      3.33 o
   1  -7   6       56.22       50.17      2.97 o
   2  -7   6      111.10      102.85      7.30 o
   3  -7   6        3.22       -3.87      4.96 o
   4  -7   6       10.58        9.73      3.93 o
   5  -7   6      141.86      149.90      8.02 o
 -10  -6   6        3.94       -0.21      6.91 o
  -9  -6   6       15.81       18.33      4.29 o
  -8  -6   6      273.61      273.46      7.55 o
  -7  -6   6      375.86      350.56      7.59 o
  -6  -6   6       75.82       59.85      3.46 o
  -5  -6   6       30.38       59.58      2.59 o
  -4  -6   6       73.85       53.83      2.31 o
  -3  -6   6      548.85      602.79      9.38 o
  -2  -6   6      875.24      818.17     13.08 o
  -1  -6   6       13.94       16.30      1.71 o
   0  -6   6     1224.80     1238.84     15.62 o
   1  -6   6       33.91       31.01      2.05 o
   2  -6   6      791.63      803.76     10.83 o
   3  -6   6       21.76       17.91      2.18 o
   4  -6   6        0.06       -2.65      2.65 o
   5  -6   6        1.18        2.33      4.23 o
   6  -6   6       20.68       29.45      5.10 o
 -10  -5   6        2.88        2.38      6.91 o
  -9  -5   6       82.99       79.02      6.55 o
  -8  -5   6      675.02      730.51     19.24 o
  -7  -5   6      104.40       81.01      6.31 o
  -6  -5   6       74.37      101.96      3.45 o
  -5  -5   6        1.31        2.27      2.81 o
  -4  -5   6        7.32        8.41      2.62 o
  -3  -5   6      195.13      221.63      4.54 o
  -2  -5   6      318.51      305.88      5.29 o
  -1  -5   6       41.84       58.34      1.77 o
   0  -5   6     2142.19     2185.20     26.76 o
   1  -5   6      448.61      419.44      5.62 o
   2  -5   6     1471.93     1487.39     16.96 o
   3  -5   6      206.23      199.55      6.36 o
   4  -5   6      316.73      263.16      5.71 o
   5  -5   6        1.80       -1.42      1.79 o
   6  -5   6      185.83      182.17      7.30 o
   7  -5   6        3.87        1.79      4.79 o
 -10  -4   6        1.79       -2.46     10.27 o
  -9  -4   6        4.10       -1.07      4.45 o
  -8  -4   6        6.21        8.07      3.53 o
  -7  -4   6      633.04      629.85     10.54 o
  -6  -4   6       57.27       50.53      4.45 o
  -5  -4   6      464.08      516.55      8.38 o
  -4  -4   6       65.86       35.65      2.28 o
  -3  -4   6       85.91      111.78      2.73 o
  -2  -4   6      268.89      259.23      4.09 o
  -1  -4   6     1247.88     1286.37     16.36 o
   0  -4   6      109.18      136.13      2.70 o
   1  -4   6     4943.93     4958.68     63.36 o
   2  -4   6      588.65      639.97      8.53 o
   3  -4   6     1604.27     1577.58     24.32 o
   4  -4   6      222.15      195.88      4.68 o
   5  -4   6      283.94      282.61      6.52 o
   6  -4   6       27.92       15.33      6.72 o
   7  -4   6       22.07       29.81      5.71 o
   8  -4   6       15.30       11.95      6.07 o
  -9  -3   6        0.27       -1.86      4.73 o
  -8  -3   6       15.73        5.42      4.16 o
  -7  -3   6      827.56      881.90     16.11 o
  -6  -3   6        2.98        0.23      2.08 o
  -5  -3   6      473.98      506.28      8.22 o
  -4  -3   6     3199.65     3183.74     42.47 o
  -3  -3   6        0.67        3.16      1.30 o
  -2  -3   6      373.14      332.67      4.92 o
  -1  -3   6     2936.70     3172.91     40.42 o
   0  -3   6      555.84      580.04      8.11 o
   1  -3   6      856.92      843.61     11.80 o
   2  -3   6      535.66      512.67      7.44 o
   3  -3   6      678.22      660.79     12.50 o
   4  -3   6      835.01      888.78     16.17 o
   5  -3   6      231.52      203.79      5.91 o
   6  -3   6      212.39      230.46      7.17 o
   7  -3   6        1.11        4.14      3.42 o
   8  -3   6        2.94        0.00      5.74 o
  -9  -2   6        6.58        0.27      5.90 o
  -8  -2   6       18.08        8.93      4.34 o
  -7  -2   6      139.19      152.33      6.39 o
  -6  -2   6      414.78      386.98      7.07 o
  -5  -2   6       56.46       47.88      2.42 o
  -4  -2   6     1244.25     1227.65     15.98 o
  -3  -2   6      246.69      288.00      5.07 o
  -2  -2   6     1745.02     1775.58     20.45 o
  -1  -2   6      142.06      150.83      1.98 o
   0  -2   6       20.04       29.22      1.80 o
   1  -2   6     1044.72     1118.88     15.14 o
   2  -2   6     3467.27     3744.18     47.80 o
   3  -2   6      607.86      617.32      9.80 o
   4  -2   6     3258.30     3255.13     47.17 o
   5  -2   6      221.02      236.72      6.13 o
   6  -2   6     1820.27     1662.80     26.34 o
   7  -2   6        0.12        5.69      3.26 o
   8  -2   6        7.91       -1.94      3.56 o
   9  -2   6        8.21        5.99      5.94 o
  -9  -1   6        0.25        9.14      6.17 o
  -8  -1   6        4.38        0.93      4.28 o
  -7  -1   6        5.26        7.45      4.00 o
  -6  -1   6        1.82        5.69      2.39 o
  -5  -1   6      111.68      106.42      4.44 o
  -4  -1   6      331.87      336.79      5.41 o
  -3  -1   6      336.95      302.72      7.08 o
  -2  -1   6      423.63      435.37      5.61 o
  -1  -1   6      112.17       78.55      1.40 o
   0  -1   6     1966.45     1993.81     20.81 o
   1  -1   6     2789.17     2779.76     39.51 o
   2  -1   6      178.42      143.94      2.69 o
   3  -1   6        4.57       18.55      1.64 o
   4  -1   6      766.92      764.26     11.95 o
   5  -1   6     1195.08     1238.41     21.63 o
   6  -1   6      838.35      701.12     12.29 o
   7  -1   6      178.53      224.59      6.36 o
   8  -1   6      230.04      186.82      6.22 o
   9  -1   6        7.41        9.26      4.67 o
  10  -1   6        0.87       -2.74      7.11 o
  -9   0   6       22.05       28.49      6.80 o
  -8   0   6      119.11      110.70      6.35 o
  -7   0   6      136.40      162.30      9.54 o
  -6   0   6      429.17      411.89      8.50 o
  -5   0   6      126.27      122.94      3.81 o
  -4   0   6       24.25       25.48      1.91 o
  -3   0   6     2930.31     2986.58     37.05 o
  -2   0   6      302.86      368.39      4.85 o
  -1   0   6      316.40      219.70      2.91 o
   0   0   6     1027.88     1000.14     12.39 o
   1   0   6       99.59       69.93      1.78 o
   2   0   6     2634.16     2763.49     35.59 o
   3   0   6     2178.24     2252.02     29.18 o
   4   0   6      501.97      539.46      7.99 o
   5   0   6      217.59      175.40      3.69 o
   6   0   6      562.32      569.17     14.01 o
   7   0   6     2790.15     2556.25     39.32 o
   8   0   6        3.20        8.16      3.36 o
   9   0   6       88.25       73.92      9.97 o
  10   0   6       43.52       71.31      6.20 o
  -8   1   6       88.78       90.74     11.58 o
  -7   1   6      140.83      131.55      6.14 o
  -6   1   6      759.98      799.22     14.34 o
  -5   1   6        8.56        7.71      3.61 o
  -4   1   6       27.13       28.91      2.08 o
  -3   1   6        3.53        0.62      1.27 o
  -2   1   6      476.22      437.08      6.62 o
  -1   1   6      358.27      428.76      6.26 o
   0   1   6     1002.94      988.69     12.19 o
   1   1   6     1423.78     1519.15     18.26 o
   2   1   6    10007.91     9562.43    113.80 o
   3   1   6      121.36      156.71      3.26 o
   4   1   6     1052.05     1026.91     20.01 o
   5   1   6      134.70      143.42      4.93 o
   6   1   6       32.02       55.65      4.15 o
   7   1   6      226.16      270.12      6.56 o
   8   1   6     1496.40     1474.73     24.07 o
   9   1   6      122.26      113.52      8.73 o
  10   1   6       64.61       84.52      5.95 o
  -8   2   6       55.85       80.66     12.32 o
  -7   2   6      152.81      121.64      8.70 o
  -6   2   6       23.22       37.11      4.87 o
  -5   2   6      236.03      234.19      6.68 o
  -4   2   6       24.04       24.39      2.73 o
  -3   2   6      549.18      565.25      8.03 o
  -2   2   6      232.68      185.24      3.70 o
  -1   2   6      323.15      261.96      4.27 o
   0   2   6     5936.99     5773.86     68.35 o
   1   2   6     1268.95     1395.11     14.83 o
   2   2   6     1781.96     1788.10     26.56 o
   3   2   6      999.75      992.85     19.40 o
   4   2   6       84.16       93.34      2.59 o
   5   2   6      237.90      197.06      5.11 o
   6   2   6        3.38        4.69      2.32 o
   7   2   6        2.37        2.99      2.41 o
   8   2   6      834.09      768.54     13.96 o
   9   2   6       22.19       27.69      3.96 o
  10   2   6       95.31       96.56      7.25 o
  11   2   6       53.60       74.70      6.15 o
  -7   3   6       34.59       42.94     10.83 o
  -6   3   6       96.86      109.03     11.58 o
  -5   3   6      241.79      258.32     10.41 o
  -4   3   6        1.15        5.20      4.69 o
  -3   3   6      234.22      238.68      6.04 o
  -2   3   6      239.03      271.44      4.86 o
  -1   3   6        4.50       15.15      1.59 o
   0   3   6     2456.25     2857.79     39.34 o
   1   3   6    11668.02    11913.33    161.47 o
   2   3   6      320.01      364.42      9.24 o
   3   3   6     2734.39     2594.62     32.26 o
   4   3   6        9.37       11.33      1.66 o
   5   3   6     1322.43     1240.96     17.34 o
   6   3   6      160.55      148.28      3.59 o
   7   3   6       11.95       17.26      2.68 o
   8   3   6       15.17        6.39      2.85 o
   9   3   6       65.23       71.20      4.33 o
  10   3   6       71.39       70.05      5.48 o
  11   3   6       79.42       88.19      6.47 o
  -6   4   6       51.19       37.89      6.99 o
  -5   4   6        0.79        4.26      4.37 o
  -4   4   6      369.97      346.25     10.01 o
  -3   4   6      158.25      148.14      5.95 o
  -2   4   6     1391.78     1413.75     27.06 o
  -1   4   6      870.24     1022.51     12.94 o
   0   4   6      478.92      396.71      8.95 o
   1   4   6      489.62      435.92      7.13 o
   2   4   6       24.89       28.41      1.61 o
   3   4   6        8.77       14.47      1.39 o
   4   4   6      849.10      738.29     10.86 o
   5   4   6       37.06       31.43      1.93 o
   6   4   6       83.58       57.57      2.37 o
   7   4   6       49.05       37.04      3.14 o
   8   4   6        8.48        6.97      2.90 o
   9   4   6        5.14        0.81      3.29 o
  10   4   6       20.64       15.35      4.38 o
  11   4   6       22.21       15.54      5.08 o
  -6   5   6        8.41       17.94      6.99 o
  -5   5   6       21.64       10.24      5.01 o
  -4   5   6      200.16      220.69      8.25 o
  -3   5   6        5.88        7.02      4.24 o
  -2   5   6      250.72      248.15      7.45 o
  -1   5   6      251.48      265.39     13.79 o
   0   5   6       72.31       97.29      7.07 o
   1   5   6      634.55      646.60     10.19 o
   2   5   6      131.16      120.90      4.53 o
   3   5   6     2007.28     2108.89     25.85 o
   4   5   6     2522.14     2460.93     30.15 o
   5   5   6        6.11        0.88      1.71 o
   6   5   6      350.53      348.45      6.38 o
   7   5   6      156.28      155.76      7.56 o
   8   5   6      166.66      167.06      5.71 o
   9   5   6      405.94      412.77      9.33 o
  10   5   6       31.95       21.37      7.20 o
  11   5   6        0.67        2.53      4.77 o
  -5   6   6        0.42       -7.13      7.13 o
  -4   6   6       11.72        2.02      5.05 o
  -3   6   6       66.22       72.92      6.14 o
  -2   6   6       16.16       18.57      3.85 o
  -1   6   6      476.70      472.99     15.12 o
   0   6   6      203.11      208.00      5.76 o
   1   6   6     1340.01     1263.26     23.70 o
   2   6   6       88.10      107.14      3.21 o
   3   6   6     1396.58     1500.24     18.81 o
   4   6   6      181.96      222.41      4.17 o
   5   6   6      348.08      274.27      7.00 o
   6   6   6      335.89      366.37      6.72 o
   7   6   6      265.74      272.44      5.80 o
   8   6   6        4.18        4.04      3.13 o
   9   6   6      299.90      281.10      7.63 o
  10   6   6       40.95       43.29      4.82 o
  11   6   6       37.73       36.69      5.33 o
  -4   7   6       13.14       24.11      5.64 o
  -3   7   6       53.04       72.19      6.23 o
  -2   7   6        8.47       16.27      5.56 o
  -1   7   6        7.46        6.19      3.98 o
   0   7   6      105.29      106.36      5.09 o
   1   7   6      505.73      533.61     10.48 o
   2   7   6     2262.79     2162.27     38.21 o
   3   7   6      320.69      280.50      6.79 o
   4   7   6      474.54      437.35      8.47 o
   5   7   6      194.92      180.79      6.50 o
   6   7   6        2.71       -0.10      2.32 o
   7   7   6       64.65       81.71      3.70 o
   8   7   6        0.73       -1.61      3.17 o
   9   7   6       94.79       95.77      5.98 o
  10   7   6      103.59      118.46      6.15 o
  11   7   6      174.82      196.06     17.18 o
  -3   8   6       11.08       14.05      6.85 o
  -2   8   6        1.54        1.29      4.68 o
  -1   8   6      249.23      232.62      8.40 o
   0   8   6      977.83      920.66     18.70 o
   1   8   6        2.78        3.85      3.78 o
   2   8   6     1039.26     1040.30     20.31 o
   3   8   6      222.44      194.71      6.05 o
   4   8   6      148.11      181.92      6.09 o
   5   8   6      223.95      187.17      5.01 o
   6   8   6      262.51      199.71      5.27 o
   7   8   6        0.27       -0.23      2.68 o
   8   8   6        1.20        4.56      3.61 o
   9   8   6        3.38       -0.64      3.90 o
  10   8   6      128.50      134.57      6.48 o
  11   8   6       38.51       47.25      6.64 o
  -2   9   6        2.97        1.12      8.96 o
  -1   9   6        6.89        4.68      6.80 o
   0   9   6      227.35      232.96      9.02 o
   1   9   6        0.03        3.18      4.33 o
   2   9   6      244.33      268.10      8.64 o
   3   9   6      174.91      159.76      5.88 o
   4   9   6       65.77       80.74      4.59 o
   5   9   6       24.02       24.14      3.75 o
   6   9   6       51.84       44.33      4.09 o
   7   9   6       68.61       69.53      4.55 o
   8   9   6        0.46        1.09      3.41 o
   9   9   6       26.55       26.36      4.51 o
  10   9   6        0.52       -5.45      5.45 o
  11   9   6       77.26       81.19      7.36 o
   0  10   6      107.62      118.55      8.87 o
   1  10   6      110.78      106.90      7.59 o
   2  10   6       59.51       55.28      5.85 o
   3  10   6      305.90      330.88     10.10 o
   4  10   6        3.34       -0.30      3.76 o
   5  10   6      736.48      794.21     15.34 o
   6  10   6       67.23       54.44      4.51 o
   7  10   6       14.67       -1.49      4.00 o
   8  10   6        4.06        0.55      4.63 o
   9  10   6        1.91        4.85      9.71 o
  10  10   6        0.13       -1.60      6.91 o
   2  11   6       15.82       10.84      7.27 o
   3  11   6       86.55       92.91      8.03 o
   4  11   6       31.72       35.89     10.27 o
   5  11   6        3.90       10.86      4.85 o
   6  11   6        7.56        8.98      6.60 o
   7  11   6        4.83       11.73      6.99 o
   8  11   6       91.34       95.09      6.57 o
   9  11   6        0.06      -10.08     10.08 o
   5  12   6        0.90       -7.34      7.34 o
   6  12   6        1.32       -0.34      8.03 o
  -7 -11   7        5.77        7.59      4.96 o
  -6 -11   7        6.45        8.55      4.73 o
  -5 -11   7        8.69        6.53      6.16 o
  -4 -11   7        0.34        1.51      4.41 o
  -3 -11   7       44.26       52.48      5.20 o
  -2 -11   7      157.59      138.62      7.41 o
  -1 -11   7       54.51       59.29      7.44 o
  -8 -10   7      158.27      157.42      7.32 o
  -7 -10   7        6.78       -0.66      4.49 o
  -6 -10   7        0.30       -4.24      4.24 o
  -5 -10   7       27.14       34.86      3.87 o
  -4 -10   7      113.22      103.61      5.01 o
  -3 -10   7       49.74       42.57      4.76 o
  -2 -10   7      141.75      177.52      7.04 o
  -1 -10   7        6.71       -3.24      4.90 o
   0 -10   7       54.14       72.25      5.03 o
   1 -10   7        0.10        1.95      5.70 o
  -9  -9   7       71.62       77.67     10.46 o
  -8  -9   7       16.01       19.79      4.74 o
  -7  -9   7        2.56        8.14      6.50 o
  -6  -9   7        4.08        3.26      3.16 o
  -5  -9   7        4.70       -1.57      2.90 o
  -4  -9   7      120.00      139.06      4.75 o
  -3  -9   7        3.88       11.34      3.04 o
  -2  -9   7       45.60       73.18      3.65 o
  -1  -9   7       97.32       67.56      5.02 o
   0  -9   7      263.96      276.34      7.42 o
   1  -9   7       85.53       80.27      4.83 o
   2  -9   7        0.12        0.25      4.19 o
   3  -9   7        0.25       -1.74      5.17 o
  -9  -8   7      116.15      151.23     12.70 o
  -8  -8   7      124.97      113.21      7.49 o
  -7  -8   7      269.32      317.20     12.88 o
  -6  -8   7        0.25       -2.13      2.98 o
  -5  -8   7      151.63      183.66      5.37 o
  -4  -8   7       16.73       18.07      2.87 o
  -3  -8   7       23.96       19.61      2.66 o
  -2  -8   7        3.45        2.28      2.51 o
  -1  -8   7      425.32      466.85      8.45 o
   0  -8   7        2.13        8.65      3.15 o
   1  -8   7      534.73      580.26     12.02 o
   2  -8   7       32.29       25.29      3.73 o
   3  -8   7        1.63        0.53      3.89 o
   4  -8   7       19.89       17.64      5.17 o
  -9  -7   7       71.02       84.56      7.26 o
  -8  -7   7      403.24      387.54     14.42 o
  -7  -7   7      358.33      396.44      9.10 o
  -6  -7   7      110.63      112.29      4.63 o
  -5  -7   7       28.55       32.82      2.84 o
  -4  -7   7      324.71      356.21      7.73 o
  -3  -7   7      143.24      106.00      3.65 o
  -2  -7   7      200.98      265.80      5.53 o
  -1  -7   7      161.12      211.63      5.01 o
   0  -7   7        8.51       -0.72      2.43 o
   1  -7   7      402.74      422.46      8.15 o
   2  -7   7      106.46       96.26      6.04 o
   3  -7   7       38.47       28.15      4.52 o
   4  -7   7      103.24      107.62      8.95 o
   5  -7   7        6.03        6.70      7.28 o
 -10  -6   7        1.49        7.45      6.27 o
  -9  -6   7        7.16       18.79      5.52 o
  -8  -6   7       53.83       60.28      4.64 o
  -7  -6   7       63.32       46.84      3.64 o
  -6  -6   7      311.80      376.88      8.15 o
  -5  -6   7      639.29      571.18      8.87 o
  -4  -6   7       85.64       61.68      2.54 o
  -3  -6   7      682.28      625.33      9.85 o
  -2  -6   7        1.44        3.39      1.93 o
  -1  -6   7       35.54       36.99      2.30 o
   0  -6   7      289.27      291.54      6.09 o
   1  -6   7      124.57      109.28      3.86 o
   2  -6   7      429.15      449.00      8.62 o
   3  -6   7       22.25       22.46      3.17 o
   4  -6   7       50.74       55.72      5.07 o
   5  -6   7       22.71       27.91      8.96 o
   6  -6   7        4.95        0.83      6.20 o
 -10  -5   7       64.88       52.38      7.38 o
  -9  -5   7        4.26        8.24      4.82 o
  -8  -5   7      119.49      141.80      5.66 o
  -7  -5   7      123.80      115.24      4.75 o
  -6  -5   7        3.58        8.24      2.45 o
  -5  -5   7      528.33      490.27      7.88 o
  -4  -5   7      458.29      441.65      6.72 o
  -3  -5   7     1289.72     1377.44     17.42 o
  -2  -5   7       92.77      156.99      3.16 o
  -1  -5   7      804.64      872.58     12.67 o
   0  -5   7        6.57        4.72      1.18 o
   1  -5   7      194.84      170.48      3.20 o
   2  -5   7       27.51       22.71      2.07 o
   3  -5   7      280.28      286.28      5.56 o
   4  -5   7      103.94       93.21      5.58 o
   5  -5   7      315.77      297.65      7.12 o
   6  -5   7       71.12       73.31      5.52 o
   7  -5   7       22.81       23.47      5.46 o
  -9  -4   7       48.55       69.84      5.91 o
  -8  -4   7       11.17       13.43      4.16 o
  -7  -4   7      333.26      313.42      7.22 o
  -6  -4   7       62.95       54.55      2.95 o
  -5  -4   7      342.64      370.87      6.69 o
  -4  -4   7      704.61      662.43      9.49 o
  -3  -4   7     1943.74     2091.28     25.68 o
  -2  -4   7     3486.40     3481.76     41.95 o
  -1  -4   7     1370.39     1567.89     19.53 o
   0  -4   7      363.88      320.39      5.90 o
   1  -4   7       11.99       26.53      1.25 o
   2  -4   7      489.90      467.58      7.16 o
   3  -4   7      197.52      191.72      4.79 o
   4  -4   7      249.07      262.40      8.95 o
   5  -4   7      208.88      185.10      5.98 o
   6  -4   7       19.74        5.58      5.79 o
   7  -4   7       79.22       77.91     15.12 o
   8  -4   7       46.65       65.66      7.49 o
  -9  -3   7       82.79       75.40      7.17 o
  -8  -3   7      133.67      153.85      6.68 o
  -7  -3   7      109.85       86.24      4.79 o
  -6  -3   7       96.49       71.93      3.52 o
  -5  -3   7        0.61        5.53      2.09 o
  -4  -3   7      163.20      149.06      3.80 o
  -3  -3   7     1361.81     1389.32     17.43 o
  -2  -3   7     6902.25     7058.98     84.04 o
  -1  -3   7       76.93      112.43      4.71 o
   0  -3   7     1981.56     1997.54     26.14 o
   1  -3   7      177.45      162.44      2.62 o
   2  -3   7      539.15      543.50      7.10 o
   3  -3   7      172.25      193.58      4.56 o
   4  -3   7      268.17      278.42      6.68 o
   5  -3   7        5.94        5.50      2.75 o
   6  -3   7      519.00      556.28     14.65 o
   7  -3   7      171.57      168.08      7.01 o
   8  -3   7      101.94      104.57      7.76 o
  -9  -2   7       17.69       12.76      6.10 o
  -8  -2   7       28.24       29.63      4.86 o
  -7  -2   7       43.71       49.71      4.59 o
  -6  -2   7      253.64      257.06      6.46 o
  -5  -2   7       18.75       24.90      2.26 o
  -4  -2   7        2.18        3.54      1.54 o
  -3  -2   7     1671.72     1736.84     20.23 o
  -2  -2   7        3.55       15.50      1.28 o
  -1  -2   7     2837.46     3118.34     30.82 o
   0  -2   7      421.41      475.63      5.81 o
   1  -2   7     3787.37     3748.81     53.28 o
   2  -2   7      182.34      250.13      4.64 o
   3  -2   7       90.97       68.07      2.06 o
   4  -2   7      245.05      223.12      4.77 o
   5  -2   7      129.53      125.28      3.97 o
   6  -2   7       21.78        6.41      3.42 o
   7  -2   7      329.22      381.38      8.51 o
   8  -2   7      140.38      124.94      6.24 o
   9  -2   7       98.94      128.68      8.58 o
  -9  -1   7       38.93       46.80      7.07 o
  -8  -1   7       57.92       51.36      8.14 o
  -7  -1   7      147.16      164.63      8.64 o
  -6  -1   7       97.83       69.91      5.04 o
  -5  -1   7       92.43      106.54      3.47 o
  -4  -1   7      724.31      674.17      9.45 o
  -3  -1   7      564.55      504.18      7.19 o
  -2  -1   7       73.49      105.41      2.52 o
  -1  -1   7      406.01      324.91      3.76 o
   0  -1   7      159.31      135.18      2.04 o
   1  -1   7     1299.82     1135.95     14.99 o
   2  -1   7        0.38        1.47      0.74 o
   3  -1   7      966.30      927.05     13.95 o
   4  -1   7     1135.13     1185.01     17.88 o
   5  -1   7       57.89       35.18      2.14 o
   6  -1   7      359.59      374.21      9.08 o
   7  -1   7        7.84       21.22      3.17 o
   8  -1   7      131.63      123.14      5.16 o
   9  -1   7       71.51       97.19      7.60 o
  10  -1   7      139.24      170.73     10.29 o
  -8   0   7       93.47       81.16      6.90 o
  -7   0   7       74.10       83.09      5.33 o
  -6   0   7       22.62       14.80      4.35 o
  -5   0   7       45.35       43.03      3.50 o
  -4   0   7      329.53      315.70      5.76 o
  -3   0   7       34.32       24.94      1.38 o
  -2   0   7      205.49      156.74      3.72 o
  -1   0   7       58.22      106.77      2.18 o
   0   0   7     1089.68     1339.77     16.49 o
   1   0   7      283.52      341.95      4.54 o
   2   0   7     2034.80     2048.02     26.44 o
   3   0   7      415.42      457.09      7.17 o
   4   0   7     1603.40     1467.06     21.75 o
   5   0   7      963.26     1085.03     18.86 o
   6   0   7      466.00      409.79     11.42 o
   7   0   7      174.53      212.06      6.01 o
   8   0   7       17.03        7.35      3.38 o
   9   0   7      114.28       91.97      5.37 o
  10   0   7       49.11       68.70      7.66 o
  -8   1   7       28.17       29.13     11.20 o
  -7   1   7       15.54       12.51      4.32 o
  -6   1   7        3.72        3.95      2.79 o
  -5   1   7        9.05        9.06      2.81 o
  -4   1   7      281.35      284.64      6.34 o
  -3   1   7      876.28      882.36     14.07 o
  -2   1   7      195.13      173.86      3.29 o
  -1   1   7     2185.97     2270.04     29.40 o
   0   1   7     1655.13     1764.60     21.36 o
   1   1   7      186.47      141.81      2.69 o
   2   1   7     2187.35     2101.62     25.48 o
   3   1   7       57.31       57.88      1.89 o
   4   1   7     2203.59     2077.95     31.80 o
   5   1   7      747.94      784.88     20.91 o
   6   1   7      702.95      589.71     10.43 o
   7   1   7      138.47      151.57      5.87 o
   8   1   7      307.98      247.47      6.86 o
   9   1   7      144.67      139.53      5.47 o
  10   1   7      103.65       95.71      6.09 o
  -7   2   7       75.83       74.31     10.83 o
  -6   2   7       19.69       12.29      6.91 o
  -5   2   7       33.28       34.12      3.37 o
  -4   2   7       57.76       47.18      3.05 o
  -3   2   7     1452.12     1429.98     33.37 o
  -2   2   7     1076.37     1215.77     16.44 o
  -1   2   7      362.00      250.56      4.59 o
   0   2   7       18.92       42.34      2.75 o
   1   2   7      137.77       93.42      1.68 o
   2   2   7        2.46        6.76      0.96 o
   3   2   7     3333.56     3473.67     45.97 o
   4   2   7      340.38      373.45      6.00 o
   5   2   7       20.92       16.42      2.43 o
   6   2   7      129.21      108.38      4.02 o
   7   2   7     1318.80     1263.01     20.49 o
   8   2   7      714.75      708.36     13.04 o
   9   2   7        4.52        5.45      3.38 o
  10   2   7       34.94       54.81      5.42 o
  11   2   7        0.04       -1.18      5.01 o
  -7   3   7        1.34       -3.17      6.60 o
  -6   3   7      123.26      133.29      8.55 o
  -5   3   7       20.54       40.83      7.25 o
  -4   3   7      161.19      138.29      5.73 o
  -3   3   7       99.31       96.02      3.64 o
  -2   3   7      818.50      856.42     12.10 o
  -1   3   7      236.81      310.21      4.97 o
   0   3   7     3797.98     3836.44     54.69 o
   1   3   7      465.42      490.83      7.93 o
   2   3   7     9235.34     9309.13    136.65 o
   3   3   7     2351.63     2491.44     31.07 o
   4   3   7      520.40      547.08      8.30 o
   5   3   7      594.87      580.07     11.29 o
   6   3   7      992.91      986.30     14.22 o
   7   3   7      516.59      458.86     10.96 o
   8   3   7      807.49      817.25     14.58 o
   9   3   7      253.60      219.90      6.92 o
  10   3   7        8.38       19.02      4.58 o
  11   3   7        6.62        8.74      4.90 o
  -6   4   7       22.59       32.64      7.52 o
  -5   4   7       14.78       14.17      4.60 o
  -4   4   7       24.13       32.40      4.60 o
  -3   4   7      123.17      135.36      8.76 o
  -2   4   7      435.93      415.21      9.67 o
  -1   4   7       46.25       54.27      1.91 o
   0   4   7     4265.47     4121.06     79.82 o
   1   4   7      771.46      918.62     13.61 o
   2   4   7      690.18      578.57      7.19 o
   3   4   7      351.42      340.13      8.41 o
   4   4   7      130.38      110.36      3.12 o
   5   4   7        3.35        0.88      1.55 o
   6   4   7     1223.64     1223.68     17.48 o
   7   4   7        5.38        2.23      2.68 o
   8   4   7      755.01      755.50     19.51 o
   9   4   7       86.19       75.10      4.49 o
  10   4   7       16.89       12.38      4.54 o
  11   4   7       49.65       59.64      5.73 o
  -5   5   7      106.86      121.46      7.17 o
  -4   5   7        1.07        2.16      4.65 o
  -3   5   7        0.24        3.11      4.78 o
  -2   5   7      235.31      251.99     10.75 o
  -1   5   7      574.74      618.08     16.20 o
   0   5   7      266.01      349.97      7.21 o
   1   5   7     2737.57     2728.05     38.21 o
   2   5   7      459.97      451.43      7.76 o
   3   5   7     1341.27     1219.36     15.42 o
   4   5   7       14.25       24.83      1.64 o
   5   5   7      916.13      966.99     14.13 o
   6   5   7       79.88      102.28      3.36 o
   7   5   7       10.24        2.87      2.61 o
   8   5   7      264.39      258.11      6.91 o
   9   5   7        1.35        0.41      3.46 o
  10   5   7      146.01      128.26      6.29 o
  11   5   7      111.28      108.96      9.66 o
  -4   6   7       10.80        4.40      5.01 o
  -3   6   7       16.30       16.07      4.45 o
  -2   6   7      632.87      623.51     19.26 o
  -1   6   7      367.41      345.19     11.32 o
   0   6   7      603.03      559.30     13.72 o
   1   6   7      725.52      695.66     16.49 o
   2   6   7       17.09       22.65      2.65 o
   3   6   7       86.46       86.47      2.72 o
   4   6   7      471.41      417.67      7.14 o
   5   6   7       98.90       98.19      3.26 o
   6   6   7      540.14      494.49      8.45 o
   7   6   7       64.70       60.17      3.06 o
   8   6   7        1.04        5.26      3.14 o
   9   6   7       32.06       36.52      3.88 o
  10   6   7        0.18       -4.10      4.10 o
  11   6   7       37.01       37.64      5.44 o
  -4   7   7      125.60      143.21      9.11 o
  -3   7   7        3.97        3.95      5.06 o
  -2   7   7       59.38       59.96      6.43 o
  -1   7   7        0.19       -0.96      3.93 o
   0   7   7       38.49       48.92      4.24 o
   1   7   7      190.95      196.90      7.13 o
   2   7   7      103.34       93.45      4.00 o
   3   7   7      264.07      264.35      6.83 o
   4   7   7     4524.33     4418.49     58.88 o
   5   7   7      243.24      275.01      5.83 o
   6   7   7     1462.74     1557.21     22.20 o
   7   7   7       47.64       33.90      2.95 o
   8   7   7      132.30      142.74      8.62 o
   9   7   7        5.59        0.89      3.61 o
  10   7   7        0.11        0.28      4.32 o
  11   7   7       60.43       63.66      6.90 o
  -2   8   7        1.61       -0.26      6.06 o
  -1   8   7      530.31      536.29     13.36 o
   0   8   7       25.26       25.54      4.76 o
   1   8   7      723.29      692.50     15.07 o
   2   8   7      312.81      313.45      8.04 o
   3   8   7      180.12      187.94      6.01 o
   4   8   7       94.59      128.25      5.28 o
   5   8   7     1616.53     1478.11     24.41 o
   6   8   7       12.35        4.01      2.70 o
   7   8   7      360.02      344.88      7.18 o
   8   8   7        8.73        2.80      3.43 o
   9   8   7      105.28       96.87      7.36 o
  10   8   7        0.03       -2.77      4.28 o
  11   8   7        0.02        0.00      8.59 o
  -1   9   7       82.19       96.83      8.55 o
   0   9   7        6.18        9.58      4.77 o
   1   9   7       17.44       26.56      5.08 o
   2   9   7      102.31      128.87      6.37 o
   3   9   7       33.58       29.76      3.90 o
   4   9   7       28.37       26.21      3.96 o
   5   9   7       92.05       94.46      4.84 o
   6   9   7       93.85      105.82     10.18 o
   7   9   7      562.92      612.86     12.66 o
   8   9   7        4.75        5.68      6.04 o
   9   9   7      213.36      220.30      8.18 o
  10   9   7        9.65       -0.84      6.35 o
   0  10   7      261.54      277.06     34.35 o
   1  10   7        2.22       -6.10      6.10 o
   2  10   7      182.77      200.33      8.25 o
   3  10   7        4.04        6.36      4.90 o
   4  10   7       92.89      116.70      6.60 o
   5  10   7       47.32       35.08      4.38 o
   6  10   7      244.78      179.06      6.83 o
   7  10   7       91.64      111.49      5.74 o
   8  10   7       30.44       25.67      6.05 o
   9  10   7       56.68       50.41     10.46 o
  10  10   7       44.71       39.21     10.83 o
   2  11   7        9.11        5.58     12.32 o
   3  11   7      107.70      117.13      8.79 o
   4  11   7        3.41        1.30      6.46 o
   5  11   7       32.15       32.10      6.70 o
   6  11   7       97.51       85.30      8.31 o
   7  11   7      169.31      150.32     19.98 o
   8  11   7       93.66       92.79      8.05 o
   9  11   7       24.11       24.64     11.20 o
  -6 -11   8       30.82       41.49      6.70 o
  -5 -11   8        0.94        8.31      6.06 o
  -4 -11   8      109.05      103.32      7.66 o
  -3 -11   8       59.70       41.07      6.73 o
  -2 -11   8       29.78       21.05      6.27 o
  -1 -11   8       72.68       77.46      7.34 o
  -8 -10   8       87.73      102.44     11.20 o
  -7 -10   8       74.59       69.14      5.61 o
  -6 -10   8       49.10       57.56      5.38 o
  -5 -10   8       37.50       44.89      5.28 o
  -4 -10   8       47.02       43.42      4.81 o
  -3 -10   8        9.42        5.81      4.37 o
  -2 -10   8      103.63      122.19      6.10 o
  -1 -10   8        0.45        1.17      4.49 o
   0 -10   8        5.92       -1.35      4.73 o
   1 -10   8       68.74       54.04      6.99 o
  -8  -9   8      101.69      112.12     10.36 o
  -7  -9   8        0.75        0.22      4.38 o
  -6  -9   8      187.96      179.49      7.87 o
  -5  -9   8       46.35       56.23      4.17 o
  -4  -9   8      167.07      133.34      4.81 o
  -3  -9   8        3.40       14.97      3.06 o
  -2  -9   8      120.67      105.67      4.90 o
  -1  -9   8       93.03      116.97      5.75 o
   0  -9   8       79.57       86.28      5.89 o
   1  -9   8       60.98       60.22      5.39 o
   2  -9   8        0.12        3.83      5.67 o
   3  -9   8      150.55      193.18     10.02 o
  -9  -8   8        3.54        4.48      8.21 o
  -8  -8   8        0.12       -1.03      5.41 o
  -7  -8   8       10.88        5.98      3.62 o
  -6  -8   8      887.39      816.52     15.37 o
  -5  -8   8      245.23      275.89      6.49 o
  -4  -8   8      126.59      109.88      4.64 o
  -3  -8   8      169.49      161.50      4.96 o
  -2  -8   8        7.90       11.03      2.71 o
  -1  -8   8       63.98       42.69      3.69 o
   0  -8   8      327.46      282.85      8.10 o
   1  -8   8       23.58       11.33      4.63 o
   2  -8   8       13.37        4.44      4.21 o
   3  -8   8       30.99       41.41      5.17 o
   4  -8   8       84.71       86.51      7.64 o
  -9  -7   8        2.82        3.73      8.21 o
  -8  -7   8       28.98       35.84      5.03 o
  -7  -7   8      207.46      213.40      6.78 o
  -6  -7   8      147.60      150.56      5.74 o
  -5  -7   8      270.21      237.35      6.45 o
  -4  -7   8      502.53      569.23      9.59 o
  -3  -7   8       92.03      133.05      4.38 o
  -2  -7   8      126.54      165.68      4.52 o
  -1  -7   8      232.03      169.28      4.66 o
   0  -7   8       46.76       66.27      3.34 o
   1  -7   8      208.68      201.06      7.01 o
   2  -7   8        4.57        3.16      3.58 o
   3  -7   8        2.56        1.12      4.67 o
   4  -7   8      114.57      114.00      5.84 o
   5  -7   8       51.78       61.89      6.64 o
  -9  -6   8      156.22      168.69      8.84 o
  -8  -6   8      153.47      148.77      5.89 o
  -7  -6   8        3.75        6.73      4.26 o
  -6  -6   8       30.17       18.56      2.84 o
  -5  -6   8       32.91       54.78      3.10 o
  -4  -6   8      114.76      151.75      4.47 o
  -3  -6   8      916.87      826.79     12.58 o
  -2  -6   8       49.59       42.67      2.55 o
  -1  -6   8      159.30      156.57      6.36 o
   0  -6   8      192.70      151.97      4.33 o
   1  -6   8      151.66      180.17      4.94 o
   2  -6   8       41.97       28.45      3.80 o
   3  -6   8       14.68       20.95      4.22 o
   4  -6   8        4.44        2.36      3.58 o
   5  -6   8        5.32        6.06      5.79 o
   6  -6   8       50.56       66.51      8.77 o
  -9  -5   8      104.32      109.60      7.92 o
  -8  -5   8      484.00      462.04     11.61 o
  -7  -5   8      179.85      214.20      5.79 o
  -6  -5   8        0.76        0.83      2.54 o
  -5  -5   8       46.81       48.31      2.53 o
  -4  -5   8        0.73        3.25      1.86 o
  -3  -5   8      109.04      139.27      4.62 o
  -2  -5   8      200.48      146.67      3.83 o
  -1  -5   8      119.96      144.97      3.82 o
   0  -5   8      360.68      286.55      5.77 o
   1  -5   8      241.87      285.21      7.40 o
   2  -5   8      526.36      501.00      8.70 o
   3  -5   8        0.52       -0.37      1.99 o
   4  -5   8      923.97      910.89     16.38 o
   5  -5   8        6.91        7.82      3.19 o
   6  -5   8       91.29       86.82      6.99 o
   7  -5   8       36.22       36.99      6.46 o
  -9  -4   8        1.20        4.29      6.06 o
  -8  -4   8      220.47      249.47      9.67 o
  -7  -4   8      207.21      190.18      7.46 o
  -6  -4   8      548.93      586.96      9.81 o
  -5  -4   8      259.51      202.40      4.81 o
  -4  -4   8       12.59        5.11      1.78 o
  -3  -4   8        4.61       25.35      1.71 o
  -2  -4   8      137.26      113.12      2.74 o
  -1  -4   8      782.52      926.49     17.80 o
   0  -4   8     1941.01     1888.82     26.63 o
   1  -4   8       86.21       76.40      2.52 o
   2  -4   8     1439.81     1495.99     18.18 o
   3  -4   8      277.10      323.06      6.52 o
   4  -4   8      825.23      796.70     13.20 o
   5  -4   8       54.48       68.06      3.56 o
   6  -4   8        1.52        0.87      4.34 o
   7  -4   8       38.44       38.77      6.32 o
   8  -4   8        2.21        3.92      6.86 o
  -9  -3   8        0.15        4.11      6.17 o
  -8  -3   8      165.61      184.63      7.46 o
  -7  -3   8      762.93      644.47     13.71 o
  -6  -3   8      102.37      139.95      4.77 o
  -5  -3   8      243.76      200.35      4.80 o
  -4  -3   8      285.59      304.01      5.20 o
  -3  -3   8     1863.95     1881.28     23.29 o
  -2  -3   8        6.57        2.81      1.26 o
  -1  -3   8        2.17        8.00      1.55 o
   0  -3   8      238.76      286.84      4.62 o
   1  -3   8      213.03      187.56      3.91 o
   2  -3   8     1306.84     1355.33     16.38 o
   3  -3   8     1920.29     1914.65     25.18 o
   4  -3   8      346.95      367.90      8.46 o
   5  -3   8      831.35      818.87     15.52 o
   6  -3   8       11.18        8.21      4.49 o
   7  -3   8       11.57       11.44      5.60 o
   8  -3   8       71.77       70.82     14.38 o
  -9  -2   8        3.93        5.43      5.74 o
  -8  -2   8       32.68       40.96      4.83 o
  -7  -2   8       81.85       99.28      5.50 o
  -6  -2   8      112.61      112.93      5.17 o
  -5  -2   8      916.61     1010.04     14.88 o
  -4  -2   8      255.01      223.58      4.25 o
  -3  -2   8     4114.92     4353.20     49.43 o
  -2  -2   8     1256.61     1119.00     14.48 o
  -1  -2   8      189.48      265.37      3.34 o
   0  -2   8     3103.94     3397.94     38.61 o
   1  -2   8     3321.74     3427.92     49.27 o
   2  -2   8       39.24       35.97      2.89 o
   3  -2   8     7177.01     7316.23     92.87 o
   4  -2   8      295.57      354.55      6.43 o
   5  -2   8      733.10      660.91     10.92 o
   6  -2   8       26.95        7.37      3.19 o
   7  -2   8       87.07       66.36      5.01 o
   8  -2   8       33.84       51.77      6.83 o
   9  -2   8        2.56       -1.45      6.20 o
  -8  -1   8        9.67       16.12      4.86 o
  -7  -1   8        3.79       18.17      4.43 o
  -6  -1   8      256.33      184.44      5.70 o
  -5  -1   8       26.90       40.28      3.18 o
  -4  -1   8      202.60      169.00      3.66 o
  -3  -1   8      699.47      682.30      9.39 o
  -2  -1   8     6601.98     6717.65     75.61 o
  -1  -1   8      184.38      205.73      3.11 o
   0  -1   8       35.49       13.69      0.88 o
   1  -1   8      110.94      154.20      2.47 o
   2  -1   8      579.80      701.93     10.92 o
   3  -1   8      701.65      696.06     10.68 o
   4  -1   8     1372.34     1417.60     18.90 o
   5  -1   8       31.32       21.50      2.02 o
   6  -1   8     1698.76     1716.96     39.45 o
   7  -1   8       80.35       72.62      4.85 o
   8  -1   8      573.04      555.47     13.20 o
   9  -1   8        4.35        7.53      6.06 o
  10  -1   8       22.72        2.99      8.96 o
  -8   0   8       11.62       10.83     10.08 o
  -7   0   8      123.84      126.62      6.43 o
  -6   0   8      108.60       92.20      4.37 o
  -5   0   8       38.61       42.42      3.18 o
  -4   0   8      325.35      319.43      5.91 o
  -3   0   8        0.91       -0.68      1.21 o
  -2   0   8      666.77      616.09      8.31 o
  -1   0   8      626.02      679.78      7.62 o
   0   0   8     1257.53     1343.57     19.17 o
   1   0   8     4318.91     4692.63     65.35 o
   2   0   8      524.36      556.36      9.70 o
   3   0   8      262.84      239.05      3.95 o
   4   0   8     2095.09     2204.79     50.84 o
   5   0   8       47.83       45.72      1.97 o
   6   0   8      124.45       99.26      6.58 o
   7   0   8     1214.66     1203.40     19.81 o
   8   0   8      273.44      246.78      7.01 o
   9   0   8       38.30       75.74      6.85 o
  10   0   8      107.04       89.62      7.91 o
  -8   1   8        1.55       14.94     10.08 o
  -7   1   8        9.51       19.09      6.43 o
  -6   1   8      223.54      190.84      7.17 o
  -5   1   8       36.45       25.02      3.21 o
  -4   1   8      179.38      149.49      5.98 o
  -3   1   8      254.40      238.30      4.80 o
  -2   1   8      286.22      341.52      5.77 o
  -1   1   8     5971.46     6000.93     69.82 o
   0   1   8      253.67      268.42      3.96 o
   1   1   8     8819.27     8673.22    113.16 o
   2   1   8       32.41       50.32      1.54 o
   3   1   8      816.59      745.80      9.63 o
   4   1   8      135.37      153.47      3.34 o
   5   1   8      188.33      215.94      4.79 o
   6   1   8      115.63      129.60      5.39 o
   7   1   8      844.94      824.11     14.28 o
   8   1   8       82.82       72.17      4.19 o
   9   1   8      330.11      320.08      8.31 o
  10   1   8       11.52       15.12      7.28 o
  -7   2   8       67.63       77.29     11.58 o
  -6   2   8      108.23       92.59      7.79 o
  -5   2   8       48.65       55.03      4.67 o
  -4   2   8      201.42      204.35      6.04 o
  -3   2   8       33.90       31.00      2.91 o
  -2   2   8      170.45      158.78      3.55 o
  -1   2   8     1466.11     1333.06     17.77 o
   0   2   8     3398.78     3875.82     42.54 o
   1   2   8      846.69      786.11     10.00 o
   2   2   8     2541.05     2606.41     33.50 o
   3   2   8     1260.56     1303.97     20.05 o
   4   2   8     1188.96     1129.57     17.60 o
   5   2   8     1636.76     1707.34     23.36 o
   6   2   8      773.97      783.09     13.26 o
   7   2   8       34.89       28.03      4.48 o
   8   2   8       78.15       94.90      4.26 o
   9   2   8      226.13      203.18      6.72 o
  10   2   8       80.83      103.51      6.09 o
  11   2   8       20.88       30.35      6.85 o
  -6   3   8       74.09       82.18      7.60 o
  -5   3   8      107.06       81.82      5.46 o
  -4   3   8      109.68      115.16      5.60 o
  -3   3   8      281.39      274.12     11.54 o
  -2   3   8       36.38       44.40      3.60 o
  -1   3   8      724.32      822.68     11.49 o
   0   3   8     2946.36     2920.76     44.06 o
   1   3   8        7.34       14.95      1.57 o
   2   3   8     3703.89     3499.65     40.08 o
   3   3   8        4.76        2.47      1.25 o
   4   3   8     3212.58     3193.64     42.51 o
   5   3   8       26.46       19.30      1.86 o
   6   3   8        0.62        2.96      1.76 o
   7   3   8       16.75       18.97      4.74 o
   8   3   8       59.59       76.40      4.00 o
   9   3   8       54.34       55.79      4.18 o
  10   3   8      341.50      339.76      9.97 o
  11   3   8       37.41       48.24      8.29 o
  -6   4   8       23.34       23.02      6.99 o
  -5   4   8      171.62      164.74      7.46 o
  -4   4   8        3.00        1.99      4.02 o
  -3   4   8      679.44      665.49     15.56 o
  -2   4   8       64.53       55.69      5.47 o
  -1   4   8     1424.87     1351.40     24.48 o
   0   4   8      240.44      207.44      7.38 o
   1   4   8      306.58      402.11      6.87 o
   2   4   8       99.85       69.08      2.56 o
   3   4   8     4101.58     4213.15     55.86 o
   4   4   8       91.76       98.28      3.10 o
   5   4   8      854.37      772.93     11.48 o
   6   4   8      142.85      163.04      4.16 o
   7   4   8      245.32      238.86      6.20 o
   8   4   8       24.40       25.58      3.88 o
   9   4   8       41.81       41.13      4.01 o
  10   4   8       15.60       14.49      4.28 o
  11   4   8       10.22        8.99      4.97 o
  -5   5   8       11.18       23.90      5.61 o
  -4   5   8      231.44      217.71      9.33 o
  -3   5   8       44.42       48.21      4.66 o
  -2   5   8       70.83       75.77      4.66 o
  -1   5   8        4.52       -3.93      3.93 o
   0   5   8     1181.26     1224.92     34.71 o
   1   5   8      213.68      211.05      7.06 o
   2   5   8     1018.86     1020.77     16.03 o
   3   5   8     2700.81     2646.78     32.25 o
   4   5   8       52.69       59.05      2.35 o
   5   5   8      740.60      731.75     11.15 o
   6   5   8      303.67      265.46      5.82 o
   7   5   8      214.78      234.44      7.08 o
   8   5   8       88.63       77.65      4.13 o
   9   5   8       49.76       48.10      4.04 o
  10   5   8       12.45        6.37      5.37 o
  11   5   8        0.90        0.75      4.76 o
  -4   6   8       29.63       31.61      5.81 o
  -3   6   8        0.78       -2.49      4.74 o
  -2   6   8      199.02      212.29      9.57 o
  -1   6   8        1.16        2.65      5.23 o
   0   6   8     2147.16     2029.67     36.20 o
   1   6   8        5.76        4.44      2.38 o
   2   6   8        5.34        6.81      2.68 o
   3   6   8       58.58       53.06      3.08 o
   4   6   8      302.09      275.34      5.47 o
   5   6   8       27.06       24.74      2.32 o
   6   6   8      924.83      903.39     13.66 o
   7   6   8       73.55       72.01      5.18 o
   8   6   8      233.66      216.49      6.46 o
   9   6   8      208.26      215.68      6.89 o
  10   6   8       27.34       23.89      4.93 o
  11   6   8       10.68        9.37      5.03 o
  -3   7   8       21.71       13.66      7.11 o
  -2   7   8       14.71       33.13      6.46 o
  -1   7   8       12.35       22.26      4.72 o
   0   7   8       74.84       65.97      4.77 o
   1   7   8       49.98       69.88      4.56 o
   2   7   8       74.18       72.26      3.76 o
   3   7   8      121.93      123.36      5.13 o
   4   7   8      197.95      176.76      5.68 o
   5   7   8      450.18      513.09      9.37 o
   6   7   8      803.61      907.91     13.91 o
   7   7   8      101.54      122.28      4.24 o
   8   7   8      284.25      293.22      7.55 o
   9   7   8      154.49      157.25      6.05 o
  10   7   8      145.54      146.62     11.50 o
  11   7   8       69.18       72.07     17.55 o
  -2   8   8       76.21       75.99      7.76 o
  -1   8   8      320.62      331.14     10.21 o
   0   8   8      125.15      115.79      6.13 o
   1   8   8      603.53      603.42     13.90 o
   2   8   8        5.35       12.90      4.17 o
   3   8   8      374.26      383.70      9.96 o
   4   8   8       67.87       50.86      4.00 o
   5   8   8      359.54      385.39      8.89 o
   6   8   8      110.06       81.85      4.55 o
   7   8   8      245.69      249.50      6.19 o
   8   8   8       24.69       32.83      3.76 o
   9   8   8       37.29       39.92      4.53 o
  10   8   8       85.50      111.03     11.85 o
  11   8   8       49.67       58.30      7.28 o
  -1   9   8      128.46      122.71      8.97 o
   0   9   8        2.37        7.01      6.43 o
   1   9   8       16.34       23.82      7.64 o
   2   9   8      367.03      371.04     10.46 o
   3   9   8        5.83        0.20      4.23 o
   4   9   8      865.10      877.36     18.70 o
   5   9   8        1.26       -1.78      3.66 o
   6   9   8      142.42      149.84      7.28 o
   7   9   8       75.43       57.65      4.67 o
   8   9   8       41.06       31.62      6.00 o
   9   9   8        0.36        2.74      4.30 o
  10   9   8       22.31       31.07      6.21 o
   1  10   8       95.42       89.10      8.87 o
   2  10   8      366.65      363.60     13.50 o
   3  10   8       34.19       30.19      6.32 o
   4  10   8      218.34      282.71      9.86 o
   5  10   8        6.17       -4.06      4.06 o
   6  10   8      228.29      257.51      8.17 o
   7  10   8       20.99       14.10      4.47 o
   8  10   8        0.73       -4.72      5.79 o
   9  10   8        4.59       -6.35      9.71 o
  10  10   8        0.15       -2.24     10.46 o
   3  11   8       25.81       20.26      7.71 o
   4  11   8        8.09       -6.14      7.11 o
   5  11   8       81.34       82.73      8.58 o
   6  11   8        7.77        5.51      6.70 o
   7  11   8       39.54       56.62      7.52 o
   8  11   8      103.24       96.49     11.39 o
  -6 -11   9        0.45       -3.93      6.06 o
  -5 -11   9        1.32       -8.21      8.21 o
  -4 -11   9      120.72      133.41      8.40 o
  -3 -11   9       41.17       38.61      6.80 o
  -2 -11   9       58.71       57.64      7.17 o
  -1 -11   9        0.73       -4.88      6.00 o
  -7 -10   9      122.99      110.95      6.88 o
  -6 -10   9        0.74        5.73      5.41 o
  -5 -10   9       76.46       67.04      6.73 o
  -4 -10   9       12.18       17.59      5.67 o
  -3 -10   9      233.12      265.01      8.75 o
  -2 -10   9       48.46       31.33      5.15 o
  -1 -10   9        5.45       -3.87      4.41 o
   0 -10   9       39.01       29.35      6.91 o
   1 -10   9        4.75        5.97      6.07 o
  -8  -9   9        0.31       -3.77      4.65 o
  -7  -9   9        2.95       -4.36      4.53 o
  -6  -9   9      231.71      252.88      8.47 o
  -5  -9   9       50.38       70.11      4.23 o
  -4  -9   9       40.32       34.66      4.02 o
  -3  -9   9       21.07       37.46      3.97 o
  -2  -9   9       13.28        7.92      3.70 o
  -1  -9   9      294.29      308.05      8.90 o
   0  -9   9      729.19      715.11     15.41 o
   1  -9   9        0.19       -4.28      4.28 o
   2  -9   9       29.22       26.48      6.17 o
   3  -9   9        0.67       10.27      6.34 o
  -8  -8   9       52.96       60.29      6.73 o
  -7  -8   9      215.91      208.61      7.26 o
  -6  -8   9      117.45      137.10      4.81 o
  -5  -8   9      165.59      138.88      4.79 o
  -4  -8   9       70.05       64.69      3.63 o
  -3  -8   9        3.14        9.32      2.80 o
  -2  -8   9      428.34      438.55      9.33 o
  -1  -8   9       57.29       38.12      5.89 o
   0  -8   9       71.69       97.44      5.39 o
   1  -8   9        0.48       -0.89      3.93 o
   2  -8   9        3.80        9.31      4.92 o
   3  -8   9        0.53        0.93      5.54 o
   4  -8   9        0.01       -6.92      7.47 o
  -9  -7   9       17.80       10.83      8.96 o
  -8  -7   9       90.59       99.00      6.01 o
  -7  -7   9      255.03      255.73      8.41 o
  -6  -7   9        1.32        2.80      3.31 o
  -5  -7   9       80.23       99.54      4.01 o
  -4  -7   9      162.76      113.05      4.14 o
  -3  -7   9        0.66       10.54      3.15 o
  -2  -7   9      217.99      285.28      6.11 o
  -1  -7   9       30.98       52.43      3.46 o
   0  -7   9        2.68        0.81      4.41 o
   1  -7   9      693.46      664.85     13.86 o
   2  -7   9        0.16       -1.51      3.87 o
   3  -7   9      154.93      166.41      7.04 o
   4  -7   9       36.18       38.57      6.06 o
   5  -7   9        0.33        7.42      6.16 o
  -9  -6   9        2.61        8.96      8.21 o
  -8  -6   9       85.24       80.18      7.11 o
  -7  -6   9      124.25      144.01      5.62 o
  -6  -6   9      555.92      510.68     10.45 o
  -5  -6   9      401.79      463.69      8.44 o
  -4  -6   9      205.89      172.60      4.80 o
  -3  -6   9      230.91      235.60      5.31 o
  -2  -6   9       60.52       70.11      4.23 o
  -1  -6   9      988.12     1037.06     15.23 o
   0  -6   9       38.45       61.83      3.05 o
   1  -6   9      455.52      548.81     11.85 o
   2  -6   9        6.91       15.99      4.65 o
   3  -6   9      437.13      448.68     12.94 o
   4  -6   9       26.19       25.91      4.08 o
   5  -6   9      125.65      116.58      7.38 o
   6  -6   9       17.93       22.75      6.46 o
  -9  -5   9        1.25       -2.54      5.79 o
  -8  -5   9        1.64        1.25      4.43 o
  -7  -5   9        1.92        4.50      3.06 o
  -6  -5   9     1156.99     1145.44     22.28 o
  -5  -5   9       40.53       45.20      2.61 o
  -4  -5   9      378.64      431.42      6.79 o
  -3  -5   9      167.03      128.96      3.93 o
  -2  -5   9      210.65      294.30      5.65 o
  -1  -5   9      698.63      613.56      9.54 o
   0  -5   9      173.95      132.50      4.58 o
   1  -5   9      179.27      158.89      4.27 o
   2  -5   9      293.35      274.15     10.75 o
   3  -5   9       66.13       57.74      3.87 o
   4  -5   9      221.11      226.08      7.29 o
   5  -5   9        0.34        3.53      4.18 o
   6  -5   9      128.53      115.63      7.38 o
   7  -5   9       44.72       50.73      7.07 o
  -9  -4   9       18.16       19.42      6.34 o
  -8  -4   9       71.45       63.24      9.10 o
  -7  -4   9       64.18       69.96      4.23 o
  -6  -4   9        0.96       -0.26      2.63 o
  -5  -4   9        3.55        0.39      2.23 o
  -4  -4   9      737.25      870.44     11.74 o
  -3  -4   9     2375.00     2262.88     27.85 o
  -2  -4   9      338.08      387.08      7.02 o
  -1  -4   9     1212.42     1277.70     16.67 o
   0  -4   9      270.24      342.34      9.14 o
   1  -4   9      295.36      332.93      5.38 o
   2  -4   9      756.06      801.15     11.23 o
   3  -4   9       34.86       22.85      1.97 o
   4  -4   9       65.19       59.77      3.23 o
   5  -4   9        0.81        2.68      2.41 o
   6  -4   9        6.34        3.20      3.87 o
   7  -4   9      214.20      228.04      8.62 o
   8  -4   9        1.79       -0.61     11.95 o
  -9  -3   9       31.86       44.83      6.99 o
  -8  -3   9      159.10      140.20      6.57 o
  -7  -3   9       70.88       95.91      5.42 o
  -6  -3   9       71.92      103.29      5.61 o
  -5  -3   9       45.60       44.47      2.73 o
  -4  -3   9      206.44      209.92      5.27 o
  -3  -3   9     2385.34     2373.52     29.21 o
  -2  -3   9     4454.09     4486.90     51.53 o
  -1  -3   9     2670.05     2745.18     37.16 o
   0  -3   9      526.33      451.13      6.72 o
   1  -3   9      273.89      345.73      8.19 o
   2  -3   9       55.48       43.78      4.53 o
   3  -3   9        5.27        3.65      1.46 o
   4  -3   9       15.59       13.39      2.33 o
   5  -3   9       14.50       21.19      2.73 o
   6  -3   9      117.79      115.59      9.52 o
   7  -3   9      476.12      437.33     15.21 o
   8  -3   9      112.49      158.84      8.84 o
  -8  -2   9       29.73       33.28      5.01 o
  -7  -2   9      148.77      166.28      6.97 o
  -6  -2   9       95.31      100.39      4.41 o
  -5  -2   9      190.59      154.91      4.39 o
  -4  -2   9      229.55      168.88      3.99 o
  -3  -2   9      522.08      618.83      8.09 o
  -2  -2   9     2503.81     2419.10     25.81 o
  -1  -2   9     3802.63     4105.28     53.62 o
   0  -2   9     6406.29     6605.70     77.90 o
   1  -2   9      287.32      343.10      6.07 o
   2  -2   9     1845.10     1867.26     27.20 o
   3  -2   9       17.39       19.68      1.71 o
   4  -2   9      287.66      276.99      6.31 o
   5  -2   9       65.96       54.79      2.69 o
   6  -2   9      197.49      219.41      8.17 o
   7  -2   9       92.75       83.32      5.15 o
   8  -2   9       69.54      104.39      7.13 o
   9  -2   9      109.09      113.40      8.58 o
  -8  -1   9       49.11       65.03      7.07 o
  -7  -1   9      162.13      118.51      5.84 o
  -6  -1   9      485.96      524.05     10.25 o
  -5  -1   9        8.55       14.29      2.92 o
  -4  -1   9        3.21        7.22      2.75 o
  -3  -1   9      193.01      177.69      3.68 o
  -2  -1   9      249.10      278.53      3.92 o
  -1  -1   9      972.42     1085.10     12.59 o
   0  -1   9     1647.86     1630.18     20.04 o
   1  -1   9      229.44      291.19      4.07 o
   2  -1   9     1761.81     1790.85     26.08 o
   3  -1   9     1817.18     1785.15     21.31 o
   4  -1   9       23.79       27.75      1.55 o
   5  -1   9       66.41       66.15      2.69 o
   6  -1   9       10.86       14.71      2.74 o
   7  -1   9        2.73        6.72      2.96 o
   8  -1   9      636.11      587.66     13.92 o
   9  -1   9       51.41       69.93      7.07 o
  -8   0   9      167.26      179.98     14.56 o
  -7   0   9       29.55       27.26      4.82 o
  -6   0   9        1.48        2.63      3.25 o
  -5   0   9      529.23      570.26     10.57 o
  -4   0   9      484.88      419.30      8.24 o
  -3   0   9       36.04       44.83      1.72 o
  -2   0   9      105.21      110.99      2.77 o
  -1   0   9      512.18      596.55      7.42 o
   0   0   9      215.97      240.11      3.84 o
   1   0   9     2836.37     2969.06     38.52 o
   2   0   9     1179.02     1302.38     19.21 o
   3   0   9     4955.88     4924.55     63.20 o
   4   0   9      102.68      152.38      3.27 o
   5   0   9      404.55      353.19      9.34 o
   6   0   9        2.69       -0.97      2.19 o
   7   0   9       81.45       50.31      3.37 o
   8   0   9      157.56      177.25      5.95 o
   9   0   9      201.38      220.35     10.26 o
  10   0   9        1.01       -1.22      7.09 o
  -7   1   9      101.46      101.19     11.20 o
  -6   1   9      117.25      102.86      6.07 o
  -5   1   9      316.37      323.78      7.72 o
  -4   1   9      347.92      287.85      6.75 o
  -3   1   9        4.21        7.50      1.96 o
  -2   1   9       98.68       87.76      2.88 o
  -1   1   9      223.36      215.82      3.65 o
   0   1   9       56.23       37.86      2.88 o
   1   1   9      857.85      789.44     11.13 o
   2   1   9      136.15      122.08      2.49 o
   3   1   9     1730.67     1721.12     21.13 o
   4   1   9      486.00      457.80      8.03 o
   5   1   9     1602.53     1575.45     21.58 o
   6   1   9      427.70      418.70     10.80 o
   7   1   9      581.23      489.03     12.50 o
   8   1   9      235.72      223.37      6.58 o
   9   1   9       26.55       30.17      4.19 o
  10   1   9       58.97       59.88      7.11 o
  -7   2   9       17.57       20.88      7.52 o
  -6   2   9       27.09       17.66     12.32 o
  -5   2   9      167.01      151.83      7.08 o
  -4   2   9       92.09       92.00      5.17 o
  -3   2   9        7.07        1.67      2.48 o
  -2   2   9        4.12        4.55      1.98 o
  -1   2   9      354.42      368.92      5.93 o
   0   2   9      511.16      469.02      6.62 o
   1   2   9     2066.43     2321.54     28.21 o
   2   2   9     2885.96     3064.88     39.30 o
   3   2   9      574.72      530.19      9.03 o
   4   2   9     2435.17     2337.89     35.28 o
   5   2   9      641.38      668.24     19.36 o
   6   2   9     1211.10     1143.59     20.75 o
   7   2   9      173.56      176.76      5.31 o
   8   2   9      866.38      741.79     13.53 o
   9   2   9        1.29        7.84      3.56 o
  10   2   9        5.25        3.73      4.43 o
  11   2   9       52.38       43.67     10.64 o
  -6   3   9        0.95       -6.10      6.27 o
  -5   3   9        3.09        1.13      4.37 o
  -4   3   9       95.42       86.37      5.23 o
  -3   3   9       44.11       43.73      4.16 o
  -2   3   9       37.19       41.34      3.58 o
  -1   3   9     1588.03     1538.76     20.52 o
   0   3   9      380.37      423.97      8.50 o
   1   3   9     1905.16     1734.36     23.70 o
   2   3   9      201.76      162.27      3.58 o
   3   3   9       40.42       77.33      2.40 o
   4   3   9      172.07      153.17      3.59 o
   5   3   9      177.64      171.67      4.08 o
   6   3   9      980.53      939.01     14.16 o
   7   3   9      792.89      786.22     13.85 o
   8   3   9      459.03      424.89      9.12 o
   9   3   9       26.10       23.88      3.85 o
  10   3   9      153.57      156.12      6.93 o
  11   3   9        0.56       -1.53      4.66 o
  -5   4   9        0.30        4.61      4.96 o
  -4   4   9        0.32       -2.70      4.24 o
  -3   4   9      186.24      177.19      6.97 o
  -2   4   9       10.71       12.35      3.46 o
  -1   4   9     1225.90     1144.69     26.25 o
   0   4   9      143.30      215.94      5.92 o
   1   4   9      649.03      554.63      9.35 o
   2   4   9      407.75      396.56      7.88 o
   3   4   9       47.43       48.39      2.06 o
   4   4   9     1125.40     1155.03     16.43 o
   5   4   9     2941.17     2984.16     40.17 o
   6   4   9      184.19      202.08      6.88 o
   7   4   9     1039.82      955.63     16.19 o
   8   4   9      292.11      318.62      7.72 o
   9   4   9      543.37      494.31     16.20 o
  10   4   9       33.79       52.88      5.01 o
  11   4   9        1.54       -3.26      4.77 o
  -5   5   9        0.43       -5.53      5.53 o
  -4   5   9       12.33       16.99      4.88 o
  -3   5   9        0.72        0.60      4.36 o
  -2   5   9      274.63      254.89      8.94 o
  -1   5   9       75.56       95.92      6.17 o
   0   5   9      348.09      348.55     14.56 o
   1   5   9      164.81      138.91      5.55 o
   2   5   9     1715.70     1641.91     34.55 o
   3   5   9        3.33        4.11      1.57 o
   4   5   9     1931.52     1892.56     26.02 o
   5   5   9        9.52       10.32      2.01 o
   6   5   9       22.75       14.07      2.28 o
   7   5   9     1086.47     1055.92     17.75 o
   8   5   9      688.46      695.61     13.03 o
   9   5   9       24.04       17.81      3.67 o
  10   5   9       80.71       76.80      7.33 o
  11   5   9      133.34      122.20      6.74 o
  -4   6   9       14.74       21.67      7.12 o
  -3   6   9      126.16      129.53      7.06 o
  -2   6   9       25.12       20.12      5.83 o
  -1   6   9       90.31       93.40      6.96 o
   0   6   9       17.06       18.65      3.68 o
   1   6   9      179.92      219.18      7.17 o
   2   6   9      233.03      201.70      5.74 o
   3   6   9     1299.70     1320.32     24.28 o
   4   6   9        2.25        1.01      2.56 o
   5   6   9     1512.06     1510.40     21.34 o
   6   6   9      174.78      176.90      4.74 o
   7   6   9       79.42       67.84      3.30 o
   8   6   9      220.30      233.45      8.48 o
   9   6   9        8.63        6.83      3.57 o
  10   6   9      108.50      111.77      5.98 o
  11   6   9        6.62        9.21      5.00 o
  -3   7   9      118.81      128.10      9.30 o
  -2   7   9        0.37        5.06      6.27 o
  -1   7   9        2.11        2.61      4.66 o
   0   7   9      409.17      400.21     10.70 o
   1   7   9      358.10      357.54      9.51 o
   2   7   9      630.30      615.88     13.42 o
   3   7   9     1791.97     1765.39     28.41 o
   4   7   9       17.76       14.67      3.08 o
   5   7   9      178.89      208.26      7.71 o
   6   7   9      558.58      523.37      9.07 o
   7   7   9       14.33       22.24      3.94 o
   8   7   9        5.82        9.53      3.43 o
   9   7   9        0.10       -1.36      3.79 o
  10   7   9       12.66        6.44      6.80 o
  11   7   9       38.53       53.71      6.77 o
  -2   8   9      142.05      171.78      9.94 o
  -1   8   9        7.34        6.15      6.46 o
   0   8   9      266.83      239.55      9.28 o
   1   8   9       33.55       27.58      5.27 o
   2   8   9       49.27       44.81      4.80 o
   3   8   9      168.09      166.52      6.96 o
   4   8   9      166.44      167.42      6.12 o
   5   8   9       42.53       58.93      6.28 o
   6   8   9      236.43      237.98      9.22 o
   7   8   9        0.56        1.15      3.53 o
   8   8   9      286.28      311.07     10.62 o
   9   8   9        8.00        8.64      4.44 o
  10   8   9       22.11       13.60      4.52 o
  11   8   9       27.39       14.84     10.08 o
   0   9   9        1.98       -1.88      6.35 o
   1   9   9       81.04       90.16      7.17 o
   2   9   9      167.34      155.20      6.94 o
   3   9   9      604.99      613.81     14.43 o
   4   9   9      358.54      377.51     10.69 o
   5   9   9       89.04      108.03      5.17 o
   6   9   9      429.97      502.42     12.77 o
   7   9   9       28.41       16.74      4.09 o
   8   9   9       51.05       62.66     10.46 o
   9   9   9      224.56      198.15     10.16 o
  10   9   9        4.91       12.32      9.34 o
   1  10   9      241.73      266.66     12.71 o
   2  10   9        4.82        9.64      9.15 o
   3  10   9       62.37       71.88      6.07 o
   4  10   9        0.96       11.07      4.87 o
   5  10   9        6.63        1.26      4.85 o
   6  10   9        0.60        2.20      4.19 o
   7  10   9      246.44      250.91      9.40 o
   8  10   9        3.97        8.21      9.71 o
   9  10   9       54.01       50.41     10.83 o
   3  11   9       50.95       44.59      7.63 o
   4  11   9      147.74      155.07     10.26 o
   5  11   9       60.15       70.26      8.24 o
   6  11   9        1.58       -2.43      6.59 o
   7  11   9        7.61        2.14      6.59 o
   8  11   9       17.32       14.06      7.11 o
  -5 -11  10        0.13       -0.88      6.72 o
  -4 -11  10        0.28       -6.46      6.46 o
  -3 -11  10       34.49       17.76      6.64 o
  -2 -11  10        9.54        5.48      6.64 o
  -7 -10  10       83.64       87.32      7.91 o
  -6 -10  10        6.32        9.16      5.79 o
  -5 -10  10       31.76       41.06      6.73 o
  -4 -10  10       81.02       62.56      6.73 o
  -3 -10  10        0.24        7.67      5.90 o
  -2 -10  10       35.59       18.81     11.20 o
  -1 -10  10       19.29       35.32      6.73 o
   0 -10  10       13.84       13.36      6.06 o
   1 -10  10        1.47       13.56      6.37 o
  -8  -9  10        9.37        9.82      5.38 o
  -7  -9  10        1.10        1.97      4.67 o
  -6  -9  10      109.92      112.65      7.38 o
  -5  -9  10       92.50       72.18      6.86 o
  -4  -9  10      164.04      190.80      7.60 o
  -3  -9  10       89.64      108.08      5.61 o
  -2  -9  10       14.23       10.51      4.30 o
  -1  -9  10       71.22       65.97      5.31 o
   0  -9  10       60.50       70.25      5.31 o
   1  -9  10       25.63       16.23      6.06 o
   2  -9  10      213.91      266.32     11.39 o
  -8  -8  10        1.00       -0.87      5.79 o
  -7  -8  10      156.50      147.32      6.75 o
  -6  -8  10      664.85      707.37     13.62 o
  -5  -8  10       32.85       32.66      3.55 o
  -4  -8  10      132.92      140.57      5.92 o
  -3  -8  10       51.19       64.64      4.28 o
  -2  -8  10      277.59      225.76      6.76 o
  -1  -8  10       36.29       15.97      4.10 o
   0  -8  10        3.12       10.99      4.02 o
   1  -8  10       40.98       55.10      7.27 o
   2  -8  10       68.84       85.84      5.60 o
   3  -8  10      161.11      142.31      8.05 o
   4  -8  10       48.80       46.67      6.99 o
  -8  -7  10        0.20        0.01      5.79 o
  -7  -7  10       86.60       86.65      5.28 o
  -6  -7  10        0.19       -0.30      3.12 o
  -5  -7  10       13.64       27.82      3.24 o
  -4  -7  10      229.04      173.84      5.13 o
  -3  -7  10       11.57        1.16      2.63 o
  -2  -7  10      254.62      209.53      6.23 o
  -1  -7  10      259.23      296.29      8.12 o
   0  -7  10      199.81      186.68      8.05 o
   1  -7  10       10.46        4.94      3.52 o
   2  -7  10      521.18      470.75     11.21 o
   3  -7  10       70.98       86.35      6.45 o
   4  -7  10       36.69       35.67      6.06 o
   5  -7  10      108.78      137.88      8.40 o
  -9  -6  10       52.24       51.90     10.08 o
  -8  -6  10       30.17       34.54      6.60 o
  -7  -6  10        0.40       -1.65      3.57 o
  -6  -6  10      266.00      294.40      7.62 o
  -5  -6  10      244.86      281.59      6.45 o
  -4  -6  10      220.61      193.08      5.21 o
  -3  -6  10      104.76       89.43      3.40 o
  -2  -6  10       75.17       97.71      3.57 o
  -1  -6  10      476.78      388.61      7.70 o
   0  -6  10      102.94      147.76      5.81 o
   1  -6  10      903.44     1045.77     19.76 o
   2  -6  10       24.62        4.51      3.53 o
   3  -6  10       32.07       23.58      5.04 o
   4  -6  10       32.12       34.00      5.64 o
   5  -6  10       12.64       20.75      5.67 o
   6  -6  10       44.84       53.40     10.27 o
  -9  -5  10       97.04       96.20      7.91 o
  -8  -5  10      142.32      169.27      7.18 o
  -7  -5  10        9.85        5.94      4.96 o
  -6  -5  10       15.43        9.91      3.06 o
  -5  -5  10      116.28      108.26      3.93 o
  -4  -5  10        0.52        0.84      2.31 o
  -3  -5  10       64.38       33.77      2.48 o
  -2  -5  10      505.42      608.46      9.61 o
  -1  -5  10       48.29       13.04      1.98 o
   0  -5  10       57.73       78.47      3.06 o
   1  -5  10      268.29      223.92      6.54 o
   2  -5  10      328.76      321.17      8.46 o
   3  -5  10      138.53      165.66      6.18 o
   4  -5  10      130.04       99.34      4.95 o
   5  -5  10        0.41        0.43      4.93 o
   6  -5  10      109.34       99.61      7.11 o
   7  -5  10        0.28       -6.60      6.60 o
  -9  -4  10       41.47       42.87      9.90 o
  -8  -4  10      186.78      195.33     10.13 o
  -7  -4  10      321.86      351.07      8.40 o
  -6  -4  10        9.18        2.60      3.16 o
  -5  -4  10      344.30      415.69      7.65 o
  -4  -4  10      608.58      535.56      7.99 o
  -3  -4  10       70.91       85.40      2.73 o
  -2  -4  10      312.10      324.18      5.97 o
  -1  -4  10     1616.77     1631.60     21.90 o
   0  -4  10        0.00        1.58      1.65 o
   1  -4  10      633.17      679.12     13.29 o
   2  -4  10      202.42      170.95      6.97 o
   3  -4  10      200.69      221.56      9.18 o
   4  -4  10      202.00      177.48      6.30 o
   5  -4  10        8.08       10.61      4.10 o
   6  -4  10       12.44       18.71      5.79 o
   7  -4  10       42.24       52.67     10.83 o
   8  -4  10        0.21       -4.56      6.59 o
  -8  -3  10       63.55       59.03      5.98 o
  -7  -3  10       40.58       49.07      4.17 o
  -6  -3  10      443.20      439.68      9.15 o
  -5  -3  10      186.98      185.99      4.89 o
  -4  -3  10       82.23       92.39      2.93 o
  -3  -3  10      104.37       66.64      2.70 o
  -2  -3  10       40.46       71.12      2.13 o
  -1  -3  10        5.15        8.53      1.64 o
   0  -3  10      161.71      122.56      2.79 o
   1  -3  10      615.55      666.98     10.68 o
   2  -3  10      868.52      827.67     13.00 o
   3  -3  10      238.24      275.30      5.75 o
   4  -3  10      297.59      313.78      6.57 o
   5  -3  10        1.55       -0.09      1.80 o
   6  -3  10        4.89        2.05      4.22 o
   7  -3  10        7.69        3.94      6.35 o
   8  -3  10        0.38       -4.00      5.60 o
  -8  -2  10       86.29       99.04      7.60 o
  -7  -2  10       22.11       15.25      4.29 o
  -6  -2  10      188.09      228.90      6.55 o
  -5  -2  10      312.15      244.17      7.87 o
  -4  -2  10      651.64      747.09     11.43 o
  -3  -2  10     1175.97     1068.45     13.10 o
  -2  -2  10      126.45      149.33      2.87 o
  -1  -2  10      596.96      578.57      8.49 o
   0  -2  10       28.43       28.58      2.15 o
   1  -2  10      749.50      883.99     13.70 o
   2  -2  10     1991.99     2012.35     29.30 o
   3  -2  10      466.69      453.00      7.92 o
   4  -2  10      771.46      785.64     12.69 o
   5  -2  10       61.19       75.14      4.20 o
   6  -2  10        1.37        1.12      3.96 o
   7  -2  10      114.30      142.58      6.50 o
   8  -2  10       14.61       14.76      7.47 o
   9  -2  10        8.92       20.27      6.59 o
  -8  -1  10        0.01        5.97      8.96 o
  -7  -1  10      194.14      153.79     10.99 o
  -6  -1  10      280.69      294.82      8.03 o
  -5  -1  10      697.04      629.74     11.43 o
  -4  -1  10        0.23       -0.95      2.33 o
  -3  -1  10     1334.28     1329.21     15.92 o
  -2  -1  10      919.06      862.84     10.47 o
  -1  -1  10     3605.20     3980.26     47.98 o
   0  -1  10       94.45       66.23      2.11 o
   1  -1  10      686.49      854.43     10.66 o
   2  -1  10        0.07        2.19      1.55 o
   3  -1  10     2202.14     2241.54     32.57 o
   4  -1  10      168.77      170.51      3.83 o
   5  -1  10     1106.24     1090.20     16.80 o
   6  -1  10        2.51        2.70      2.75 o
   7  -1  10      573.89      539.27     12.41 o
   8  -1  10       57.80       83.72      5.67 o
   9  -1  10       73.56       77.43      8.77 o
  -7   0  10        4.59       15.49      8.96 o
  -6   0  10      134.22      100.28      4.70 o
  -5   0  10       86.93       32.74      3.42 o
  -4   0  10       57.02       73.23      4.06 o
  -3   0  10      430.07      487.76      7.97 o
  -2   0  10     1601.89     1546.96     17.87 o
  -1   0  10      530.12      539.32      7.42 o
   0   0  10     2916.97     3154.43     41.87 o
   1   0  10       27.77       45.97      2.65 o
   2   0  10      146.54      107.62      2.95 o
   3   0  10      598.26      570.71      7.46 o
   4   0  10      503.68      572.07      8.30 o
   5   0  10      596.83      546.39     10.94 o
   6   0  10      306.11      348.26      7.38 o
   7   0  10      238.01      210.39      5.96 o
   8   0  10       23.13       53.06      4.80 o
   9   0  10       77.01       58.34      6.59 o
  10   0  10       82.87       78.01      8.05 o
  -7   1  10       17.34        4.11      9.34 o
  -6   1  10       28.47       31.98      5.15 o
  -5   1  10       14.85        8.83      3.93 o
  -4   1  10      514.29      471.59      8.21 o
  -3   1  10      637.64      611.36     10.58 o
  -2   1  10     2042.24     1913.57     28.43 o
  -1   1  10       54.22       58.30      2.15 o
   0   1  10     3973.37     4011.04     45.32 o
   1   1  10      151.66      182.51      3.65 o
   2   1  10      317.58      262.09      3.80 o
   3   1  10     1079.35     1191.78     14.93 o
   4   1  10      667.50      701.60     10.64 o
   5   1  10      397.19      423.35      6.94 o
   6   1  10      414.65      393.03      7.83 o
   7   1  10       77.61       79.11      3.92 o
   8   1  10      463.92      441.90     11.05 o
   9   1  10      299.80      287.74     10.82 o
  10   1  10        5.99        5.45      6.06 o
  -6   2  10        6.41        6.25      6.53 o
  -5   2  10      102.52      131.55      6.75 o
  -4   2  10      138.84      100.34      5.17 o
  -3   2  10       93.54       75.69      4.36 o
  -2   2  10      219.98      214.05      6.09 o
  -1   2  10      990.64     1034.07     14.26 o
   0   2  10        1.53       12.48      2.50 o
   1   2  10     3228.43     3292.20     39.71 o
   2   2  10      410.02      449.88      6.19 o
   3   2  10     7859.01     7653.96    110.35 o
   4   2  10      540.82      504.05      7.89 o
   5   2  10      916.08      855.17     12.54 o
   6   2  10        4.24        0.12      1.22 o
   7   2  10       70.91       91.02      3.95 o
   8   2  10       32.05       24.77      3.38 o
   9   2  10      306.65      361.86      8.84 o
  10   2  10       26.26       16.35      6.27 o
  11   2  10      117.28      140.38     23.15 o
  -6   3  10       82.30       55.90      7.39 o
  -5   3  10      109.25      125.07      6.32 o
  -4   3  10      337.01      291.86      9.27 o
  -3   3  10      228.22      226.27      7.59 o
  -2   3  10       83.99       73.23      4.14 o
  -1   3  10      640.66      611.63     23.90 o
   0   3  10       23.32       17.03      3.56 o
   1   3  10     2295.18     2131.51     29.03 o
   2   3  10      235.74      317.62      4.81 o
   3   3  10     1687.81     1591.40     21.86 o
   4   3  10     1532.01     1610.31     22.23 o
   5   3  10      100.05       76.84      2.88 o
   6   3  10      409.97      426.40     10.53 o
   7   3  10       79.29       84.80      3.83 o
   8   3  10        1.67        3.59      3.06 o
   9   3  10      259.91      294.43      9.97 o
  10   3  10       63.09       64.14      5.30 o
  11   3  10      130.99      132.32     16.80 o
  -5   4  10       90.28       94.90      6.54 o
  -4   4  10      208.33      208.61      8.37 o
  -3   4  10        0.71       -3.83      3.83 o
  -2   4  10       22.87       14.29      3.93 o
  -1   4  10      163.61      200.80      8.93 o
   0   4  10      197.98      240.16      8.67 o
   1   4  10        0.83        4.70      2.48 o
   2   4  10     3095.91     3270.17     69.33 o
   3   4  10       58.04       63.90      2.64 o
   4   4  10     2396.04     2263.44     30.79 o
   5   4  10      318.75      342.89      6.45 o
   6   4  10      210.83      210.73      4.89 o
   7   4  10       63.15       62.70      3.58 o
   8   4  10       68.01       61.91      3.88 o
   9   4  10        5.17        6.92      3.51 o
  10   4  10      149.24      164.07      7.11 o
  11   4  10       30.03       30.93      5.29 o
  -4   5  10      145.54      154.89      7.32 o
  -3   5  10      103.25       90.11      5.90 o
  -2   5  10        7.39       -0.04      7.09 o
  -1   5  10     1207.11     1171.91     42.19 o
   0   5  10      541.04      507.48     14.08 o
   1   5  10      758.47      715.01     14.50 o
   2   5  10     2393.06     2281.37     38.80 o
   3   5  10        2.41        1.55      2.33 o
   4   5  10      487.60      474.82      7.93 o
   5   5  10      181.25      167.26      4.28 o
   6   5  10      197.47      180.29      4.66 o
   7   5  10      658.00      666.45     13.53 o
   8   5  10       10.46        5.70      3.18 o
   9   5  10        0.57        3.50      3.45 o
  10   5  10        2.57        5.21      4.49 o
  11   5  10        0.02        0.19      4.85 o
  -4   6  10       27.72       43.58      7.92 o
  -3   6  10      188.09      196.02     10.41 o
  -2   6  10        0.96       -5.13      5.90 o
  -1   6  10      397.47      358.00     31.74 o
   0   6  10        0.48        1.59      3.56 o
   1   6  10       17.55       27.28      3.70 o
   2   6  10        5.50       17.12      2.75 o
   3   6  10      507.74      535.52     10.38 o
   4   6  10      313.87      310.39      7.84 o
   5   6  10     1361.98     1375.99     19.75 o
   6   6  10       80.85       91.23      4.42 o
   7   6  10      919.77      975.67     14.85 o
   8   6  10      190.66      174.74      7.87 o
   9   6  10      131.23      120.84      5.77 o
  10   6  10       19.81       28.02      4.81 o
  11   6  10       34.67       37.81      6.62 o
  -3   7  10        2.89       -2.95      7.49 o
  -2   7  10      157.42      160.38      9.51 o
  -1   7  10        3.42       11.97      6.34 o
   0   7  10      176.23      194.56      7.52 o
   1   7  10      276.91      288.71      8.67 o
   2   7  10      535.44      518.12     12.20 o
   3   7  10      264.74      239.46      6.69 o
   4   7  10      887.02      871.17     15.44 o
   5   7  10       74.16       88.67      4.46 o
   6   7  10      214.00      192.82      6.37 o
   7   7  10       76.38       91.75      3.82 o
   8   7  10      905.52      922.09     21.07 o
   9   7  10       39.60       43.88      4.80 o
  10   7  10       13.69       25.08      5.91 o
  11   7  10       31.22       31.56      6.70 o
  -1   8  10       28.36       31.01     10.27 o
   0   8  10      181.87      175.70      8.50 o
   1   8  10        6.42       15.26      5.09 o
   2   8  10      175.28      153.52      9.25 o
   3   8  10        1.18        6.15      4.27 o
   4   8  10       73.36       75.17      4.42 o
   5   8  10      186.31      184.40      6.58 o
   6   8  10       21.01       26.45      3.89 o
   7   8  10      155.22      154.44      6.00 o
   8   8  10       35.40       42.95      5.42 o
   9   8  10        4.18        6.86      4.17 o
  10   8  10      253.24      303.03     12.89 o
  11   8  10       49.44       70.13     10.46 o
   0   9  10      100.78      111.27     11.39 o
   1   9  10      353.95      366.15     14.08 o
   2   9  10      180.10      166.11      7.68 o
   3   9  10      276.31      314.20     10.13 o
   4   9  10       37.66       39.34      5.01 o
   5   9  10      549.10      563.83     11.96 o
   6   9  10        1.06        2.61      3.87 o
   7   9  10       43.11       61.68      5.02 o
   8   9  10       25.60       40.27      6.60 o
   9   9  10        7.42        3.01      5.94 o
  10   9  10       77.71       92.60     13.07 o
   2  10  10       70.61       54.39      8.02 o
   3  10  10      238.30      279.80     14.38 o
   4  10  10       36.96       28.69      5.51 o
   5  10  10        9.54       10.01      6.18 o
   6  10  10       84.29       74.13      5.45 o
   7  10  10        0.52       -5.10      5.10 o
   8  10  10       49.95       59.00     10.83 o
   9  10  10       42.03       46.68     10.83 o
   4  11  10      185.11      221.51     11.61 o
   5  11  10       44.48       56.19      7.97 o
   6  11  10      222.80      265.43     13.02 o
   7  11  10       11.48       13.75      7.23 o
  -3 -11  11        1.56       -0.75      8.21 o
  -6 -10  11        0.15       -6.06      6.06 o
  -5 -10  11       81.71       77.17      7.23 o
  -4 -10  11       44.18       52.49      6.60 o
  -3 -10  11        6.61        1.06      6.20 o
  -2 -10  11       50.28       62.00      7.26 o
  -1 -10  11        0.40       -0.77      5.94 o
   0 -10  11       57.33       70.16      7.66 o
  -7  -9  11       10.00       18.30      6.07 o
  -6  -9  11       30.28       10.08      6.07 o
  -5  -9  11       63.61       46.24      6.73 o
  -4  -9  11        6.76        8.96      5.28 o
  -3  -9  11      442.37      398.52     10.49 o
  -2  -9  11      144.09      146.22      6.52 o
  -1  -9  11       63.78       73.20      5.45 o
   0  -9  11       33.56       19.79      5.81 o
   1  -9  11       18.04        6.79      6.06 o
   2  -9  11        0.72       10.07      6.32 o
  -8  -8  11       12.84       13.78      6.32 o
  -7  -8  11       69.32       74.89      5.75 o
  -6  -8  11       13.95       15.41      4.00 o
  -5  -8  11       35.14       31.55      4.28 o
  -4  -8  11       26.55       16.95      3.72 o
  -3  -8  11      476.61      528.21     11.00 o
  -2  -8  11        1.75        1.78      3.40 o
  -1  -8  11      648.00      722.29     15.23 o
   0  -8  11        0.59        3.13      6.19 o
   1  -8  11        0.33        1.79      6.05 o
   2  -8  11        6.69        9.82      5.60 o
   3  -8  11        8.91       15.68      6.07 o
   4  -8  11       10.93        9.96      6.32 o
  -8  -7  11       38.56       43.87      7.13 o
  -7  -7  11       67.32       73.02      4.95 o
  -6  -7  11        0.67        5.55      3.76 o
  -5  -7  11      505.11      450.10      8.76 o
  -4  -7  11       62.92       96.93      4.01 o
  -3  -7  11       53.71       85.30      8.14 o
  -2  -7  11      937.47      830.56     14.78 o
  -1  -7  11      447.45      412.04     10.20 o
   0  -7  11      220.15      193.04      6.90 o
   1  -7  11      384.76      361.05      9.49 o
   2  -7  11      151.18      158.47      8.48 o
   3  -7  11        6.25        3.84      4.44 o
   4  -7  11       11.06       16.94      6.17 o
   5  -7  11       13.34        4.85     10.08 o
  -8  -6  11       16.14       20.16      6.07 o
  -7  -6  11      215.67      201.92      8.11 o
  -6  -6  11      311.07      371.09      8.93 o
  -5  -6  11      408.02      395.03      7.91 o
  -4  -6  11        4.90        3.36      2.73 o
  -3  -6  11       40.00       52.61      3.05 o
  -2  -6  11       54.45       57.98      3.61 o
  -1  -6  11       15.59        1.49      3.23 o
   0  -6  11      128.78      181.03      6.61 o
   1  -6  11       15.34        5.77      3.52 o
   2  -6  11        6.89       17.15      5.36 o
   3  -6  11       71.73       64.10      5.93 o
   4  -6  11       26.32       29.75      6.84 o
   5  -6  11       70.32       78.85      6.90 o
   6  -6  11        1.08        1.56      6.73 o
  -8  -5  11       36.75       24.96      6.35 o
  -7  -5  11      134.94      149.42      6.59 o
  -6  -5  11      340.84      338.39      9.33 o
  -5  -5  11       71.00       49.16      3.35 o
  -4  -5  11       10.02       24.78      2.77 o
  -3  -5  11       38.65       66.10      3.13 o
  -2  -5  11       86.24       52.99      2.75 o
  -1  -5  11       90.25       67.64      3.15 o
   0  -5  11       28.77       17.47      3.77 o
   1  -5  11       60.81       53.06      3.87 o
   2  -5  11       58.92       64.19      4.16 o
   3  -5  11     1287.63     1278.16     23.28 o
   4  -5  11       15.65       14.47      5.43 o
   5  -5  11      173.59      178.81     26.89 o
   6  -5  11      152.52      149.56      8.58 o
   7  -5  11        0.31        2.55      6.32 o
  -8  -4  11       23.41       25.84      5.01 o
  -7  -4  11        5.10       16.77      3.91 o
  -6  -4  11      207.02      161.33      5.60 o
  -5  -4  11       36.28       60.38      3.27 o
  -4  -4  11      732.13      685.40      9.85 o
  -3  -4  11       10.18       14.23      3.40 o
  -2  -4  11     1137.20     1134.85     16.31 o
  -1  -4  11      242.70      186.86      4.75 o
   0  -4  11        3.45       14.04      2.37 o
   1  -4  11      391.30      481.87     10.42 o
   2  -4  11      214.01      155.74      5.61 o
   3  -4  11       28.80       20.73      3.83 o
   4  -4  11       61.57       53.91      4.02 o
   5  -4  11       12.93        7.44      3.78 o
   6  -4  11      184.24      178.59     21.28 o
   7  -4  11       86.56       74.64      6.99 o
  -8  -3  11       92.38      111.02      7.79 o
  -7  -3  11        1.80        4.47      4.14 o
  -6  -3  11        0.71        4.34      3.30 o
  -5  -3  11       94.76       84.14      4.04 o
  -4  -3  11      303.58      362.63      8.96 o
  -3  -3  11        0.71        1.63      1.61 o
  -2  -3  11     1248.48     1527.69     20.54 o
  -1  -3  11      930.31      766.89     10.92 o
   0  -3  11      127.96      165.10      3.37 o
   1  -3  11     1603.03     1519.60     26.72 o
   2  -3  11        1.95        4.56      1.78 o
   3  -3  11      758.89      770.97     12.54 o
   4  -3  11      833.53      792.41     13.02 o
   5  -3  11       38.22       31.98      3.92 o
   6  -3  11      337.02      325.63      8.97 o
   7  -3  11       40.11       50.67      6.36 o
   8  -3  11       64.82       67.21     10.08 o
  -8  -2  11       70.57       70.43      7.00 o
  -7  -2  11       74.19       77.68      5.55 o
  -6  -2  11       24.99       12.53      3.53 o
  -5  -2  11        2.24        9.87      3.02 o
  -4  -2  11      467.18      351.63      7.32 o
  -3  -2  11      147.62       98.79      2.97 o
  -2  -2  11     1183.97     1325.98     16.45 o
  -1  -2  11     4577.82     4562.75     58.82 o
   0  -2  11      145.61      119.28      4.16 o
   1  -2  11      262.71      241.99      6.15 o
   2  -2  11      867.06      835.45     16.29 o
   3  -2  11       44.67       50.08      2.49 o
   4  -2  11      231.34      231.95      5.44 o
   5  -2  11      232.66      244.42      7.12 o
   6  -2  11      185.84      155.93      8.21 o
   7  -2  11       45.67       54.13      4.70 o
   8  -2  11       85.48       88.03      7.13 o
   9  -2  11        8.02        1.73      6.59 o
  -7  -1  11       91.33       90.21      5.87 o
  -6  -1  11      249.56      231.69      6.92 o
  -5  -1  11       32.22       43.62      3.63 o
  -4  -1  11        7.57        8.35      2.40 o
  -3  -1  11      342.91      370.18      6.66 o
  -2  -1  11      103.74       78.53      2.28 o
  -1  -1  11     1747.73     1881.23     23.31 o
   0  -1  11     1215.20     1107.02     15.60 o
   1  -1  11      306.88      323.02      5.76 o
   2  -1  11     2090.53     2083.49     27.27 o
   3  -1  11       37.05       52.97      3.18 o
   4  -1  11      600.93      580.24      9.63 o
   5  -1  11      538.67      537.83     10.85 o
   6  -1  11        9.17        9.14      3.41 o
   7  -1  11      114.09       95.67      5.74 o
   8  -1  11      242.58      235.91     10.02 o
   9  -1  11       17.03        6.78     20.54 o
  -7   0  11      100.79      102.31     11.95 o
  -6   0  11      207.21      229.71      8.68 o
  -5   0  11      533.46      457.37      9.46 o
  -4   0  11       85.33      116.02      3.91 o
  -3   0  11        2.11       11.92      2.33 o
  -2   0  11        2.51       -1.60      1.67 o
  -1   0  11       16.71        7.37      1.61 o
   0   0  11      716.40      702.70     11.15 o
   1   0  11       37.05       45.94      2.14 o
   2   0  11     4005.87     4153.35     48.73 o
   3   0  11        8.35        5.10      1.25 o
   4   0  11     2690.40     2661.23     34.76 o
   5   0  11        1.60        4.66      1.86 o
   6   0  11       50.83       64.06      3.17 o
   7   0  11        0.16        0.35      3.60 o
   8   0  11       27.01       38.63      4.38 o
   9   0  11       25.76       18.11      6.07 o
  10   0  11       11.03       11.85      6.43 o
  -7   1  11       23.48        2.80      6.34 o
  -6   1  11      286.69      321.60      8.82 o
  -5   1  11      311.82      246.23      7.41 o
  -4   1  11      160.10      167.43     10.73 o
  -3   1  11      109.67       99.45      3.74 o
  -2   1  11        0.69        4.49      2.43 o
  -1   1  11     1197.48     1241.33     18.06 o
   0   1  11        9.13       10.10      1.45 o
   1   1  11       51.54       68.87      2.43 o
   2   1  11       31.06       16.97      1.43 o
   3   1  11     1533.09     1542.54     19.09 o
   4   1  11     2188.00     2190.73     29.57 o
   5   1  11      690.13      691.44     10.41 o
   6   1  11       81.03       77.96      3.37 o
   7   1  11      349.81      318.19      7.25 o
   8   1  11       11.05       14.30      4.17 o
   9   1  11       35.31       34.46      8.40 o
  10   1  11       90.35       76.35      7.49 o
  -6   2  11       22.68       25.98      7.26 o
  -5   2  11      100.92      113.88      8.01 o
  -4   2  11       90.73       86.18      5.23 o
  -3   2  11      695.96      718.50     14.85 o
  -2   2  11      276.76      227.34     11.25 o
  -1   2  11       15.55       14.71      1.90 o
   0   2  11      400.37      375.57      5.51 o
   1   2  11      293.30      289.85      4.59 o
   2   2  11       19.01        9.26      1.19 o
   3   2  11     3745.54     3607.78     43.34 o
   4   2  11       34.87       46.70      2.65 o
   5   2  11     3116.94     3018.36     40.50 o
   6   2  11       53.92       39.19      3.32 o
   7   2  11      498.52      445.83     10.55 o
   8   2  11       15.44       22.04      3.23 o
   9   2  11       51.09       28.75      5.67 o
  10   2  11        4.20        8.25      6.17 o
  -5   3  11       29.95       43.64      5.73 o
  -4   3  11      338.88      269.07     20.72 o
  -3   3  11      153.54      149.38      6.24 o
  -2   3  11      330.44      320.38      8.53 o
  -1   3  11        3.98        6.34      4.04 o
   0   3  11     1443.00     1362.06     30.21 o
   1   3  11       28.87       19.02      1.28 o
   2   3  11      160.64      214.02      4.35 o
   3   3  11       95.43      120.61      2.86 o
   4   3  11      154.10      182.39      4.17 o
   5   3  11       29.14       37.17      2.41 o
   6   3  11     1285.90     1258.64     18.64 o
   7   3  11      246.07      249.81      6.48 o
   8   3  11      357.07      371.31      8.52 o
   9   3  11      155.65      165.44      6.20 o
  10   3  11       50.33       38.14      6.27 o
  11   3  11        0.48        2.29      6.46 o
  -5   4  11        2.08        4.72      7.54 o
  -4   4  11       53.33       57.20      6.71 o
  -3   4  11       21.26        6.12      4.30 o
  -2   4  11      597.64      586.53     13.20 o
  -1   4  11       10.43       27.13     11.76 o
   0   4  11      197.68      149.68      7.34 o
   1   4  11     1177.82     1238.92     20.22 o
   2   4  11        6.01        2.64      2.23 o
   3   4  11     1307.66     1283.60     14.84 o
   4   4  11      626.52      627.59      9.96 o
   5   4  11      211.43      191.75      5.32 o
   6   4  11     1124.70     1088.86     15.96 o
   7   4  11      381.99      405.48      8.64 o
   8   4  11      363.37      355.21      8.12 o
   9   4  11       40.58       58.09      4.34 o
  10   4  11      154.01      153.82      6.96 o
  11   4  11        0.54       -5.23      6.07 o
  -4   5  11       19.34       13.30      5.81 o
  -3   5  11       50.47       33.41      5.38 o
  -2   5  11       95.12       72.38      8.77 o
  -1   5  11      150.83      156.02      8.05 o
   0   5  11        3.89        2.11      4.09 o
   1   5  11     1934.38     1786.55     32.04 o
   2   5  11       24.21        8.94      2.53 o
   3   5  11      835.62      751.03     13.37 o
   4   5  11       29.00       24.10      2.09 o
   5   5  11        5.42        5.50      2.14 o
   6   5  11       16.89       19.27      2.67 o
   7   5  11      696.14      676.37     12.46 o
   8   5  11       35.96       35.52      3.76 o
   9   5  11      358.76      369.86     10.56 o
  10   5  11       19.00       25.94      6.03 o
  11   5  11      130.53      126.20      7.40 o
  -3   6  11       12.86       16.18      6.59 o
  -2   6  11       12.04       10.96      6.53 o
  -1   6  11      118.04      101.08      7.36 o
   0   6  11        8.28       18.65      3.98 o
   1   6  11      134.18       98.81      5.08 o
   2   6  11      448.30      484.50     11.32 o
   3   6  11        2.92        3.98      2.78 o
   4   6  11      385.04      410.93     10.35 o
   5   6  11        2.95       -1.67      3.03 o
   6   6  11       83.22       98.02      3.57 o
   7   6  11      689.71      690.43     11.32 o
   8   6  11      110.31      108.24      4.86 o
   9   6  11      119.83      114.39      5.93 o
  10   6  11       57.01       66.88      5.47 o
  11   6  11      206.20      211.64     10.19 o
  -2   7  11        3.85        3.17      7.28 o
  -1   7  11      159.37      159.10      7.23 o
   0   7  11      316.76      312.25      9.56 o
   1   7  11      286.32      275.96      8.73 o
   2   7  11      607.00      591.79     14.86 o
   3   7  11        3.81        8.07      3.61 o
   4   7  11      257.89      256.22      8.21 o
   5   7  11        0.31       -1.04      3.21 o
   6   7  11      234.54      252.30      9.86 o
   7   7  11      292.13      300.48      8.13 o
   8   7  11      147.18      137.91      5.50 o
   9   7  11        9.77       14.77      4.29 o
  10   7  11       88.80       91.18      5.87 o
  11   7  11        4.55        1.79      6.35 o
  -1   8  11      168.43      183.18     10.74 o
   0   8  11       26.86       21.45      5.25 o
   1   8  11       65.67       46.15      5.93 o
   2   8  11        8.09        0.08      4.28 o
   3   8  11      548.69      565.68     18.56 o
   4   8  11       45.58       43.36      5.01 o
   5   8  11      357.69      365.64      8.99 o
   6   8  11        5.81        4.39      3.71 o
   7   8  11      367.08      431.15     10.19 o
   8   8  11       30.21       27.71      6.97 o
   9   8  11       14.82        9.25      6.72 o
  10   8  11       43.84       36.86      8.59 o
   0   9  11       78.91       89.01      9.06 o
   1   9  11       54.68       66.80      7.98 o
   2   9  11      191.18      213.00      8.75 o
   3   9  11      218.01      213.69     17.01 o
   4   9  11       78.08       81.34      5.95 o
   5   9  11      224.86      255.61      9.10 o
   6   9  11        0.71       -3.88      3.88 o
   7   9  11      187.56      217.94      7.69 o
   8   9  11       45.07       48.60     16.99 o
   9   9  11       57.98       66.39      7.64 o
  10   9  11        0.79       -9.71      9.71 o
   2  10  11        1.19       -3.02      6.80 o
   3  10  11       25.46       43.91      9.52 o
   4  10  11       51.92       43.72      7.44 o
   5  10  11       13.68       -1.93      6.54 o
   6  10  11      159.96      178.31      7.96 o
   7  10  11        5.54        5.97      6.60 o
   8  10  11       44.66       68.33     11.58 o
   9  10  11        6.15       10.46     10.08 o
   6  11  11       43.18       57.42      8.29 o
  -5 -10  12        1.79       -0.32      6.20 o
  -4 -10  12       42.95       37.51      8.03 o
  -3 -10  12       46.36       30.83      6.34 o
  -2 -10  12        0.32        1.50      6.17 o
  -1 -10  12       48.22       45.35      7.11 o
   0 -10  12        1.23       -0.99      6.54 o
  -7  -9  12       16.41       20.94      6.73 o
  -6  -9  12       15.05       11.97      8.40 o
  -5  -9  12       64.21       94.43      7.76 o
  -4  -9  12        3.30       -0.17      6.72 o
  -3  -9  12       19.19       19.04      5.81 o
  -2  -9  12        1.21        3.73      5.54 o
  -1  -9  12        2.61       -0.70      5.90 o
   0  -9  12       30.47       21.09      6.73 o
   1  -9  12       79.62       99.31      8.19 o
   2  -9  12      107.07       97.05      8.13 o
  -7  -8  12       11.65       12.68      5.94 o
  -6  -8  12       47.84       45.58      6.34 o
  -5  -8  12       51.90       52.23      5.57 o
  -4  -8  12      154.80      174.47      6.49 o
  -3  -8  12       37.09       24.81      3.98 o
  -2  -8  12       27.31       45.33      5.32 o
  -1  -8  12       10.31        6.18      4.23 o
   0  -8  12        0.43       -1.14      4.36 o
   1  -8  12       79.91       85.33      6.86 o
   2  -8  12      222.31      213.63     10.02 o
   3  -8  12        1.21       -5.64      5.64 o
  -8  -7  12        0.32        5.97      9.71 o
  -7  -7  12       13.53        7.18      4.88 o
  -6  -7  12       28.13       36.22      4.19 o
  -5  -7  12       18.74       16.49      3.85 o
  -4  -7  12      134.69      152.44      5.71 o
  -3  -7  12       97.44       83.47      4.46 o
  -2  -7  12     1260.32     1253.04     21.05 o
  -1  -7  12       12.33       16.14      4.95 o
   0  -7  12       31.84       39.45      4.55 o
   1  -7  12        7.86       18.45      4.28 o
   2  -7  12      294.57      346.66      9.75 o
   3  -7  12      144.94      109.26      7.52 o
   4  -7  12      129.20      149.58     12.32 o
   5  -7  12       17.74       17.92      9.71 o
  -8  -6  12        4.33        7.84      8.59 o
  -7  -6  12        1.75       -1.30      4.58 o
  -6  -6  12        0.82        1.12      4.10 o
  -5  -6  12      446.96      435.94      8.45 o
  -4  -6  12        5.64        2.86      2.89 o
  -3  -6  12      100.23      122.62      4.77 o
  -2  -6  12      201.54      150.55      5.37 o
  -1  -6  12      574.30      669.69     13.93 o
   0  -6  12      169.64      113.86      5.10 o
   1  -6  12      424.11      360.47     10.35 o
   2  -6  12       32.26       31.73      6.51 o
   3  -6  12       16.17       16.04      4.06 o
   4  -6  12       83.32       70.29      6.64 o
   5  -6  12       79.16       63.72      7.38 o
   6  -6  12        5.59        6.62      6.32 o
  -8  -5  12        3.47       11.58      9.34 o
  -7  -5  12        2.69        3.52      4.59 o
  -6  -5  12       61.59       70.48      5.10 o
  -5  -5  12       11.60        1.78      3.03 o
  -4  -5  12      486.16      571.36      9.72 o
  -3  -5  12      101.21      157.26      4.57 o
  -2  -5  12       23.89        3.81      2.28 o
  -1  -5  12      367.57      415.60      9.83 o
   0  -5  12        9.97        9.72      3.30 o
   1  -5  12      456.31      422.25      9.91 o
   2  -5  12      116.93      115.70     10.37 o
   3  -5  12      197.11      224.97      7.52 o
   4  -5  12       20.04       12.34      3.87 o
   5  -5  12      105.02      115.08      7.52 o
   6  -5  12        1.10        7.30      6.32 o
  -8  -4  12       13.22       28.01      9.34 o
  -7  -4  12       55.67       47.57      5.23 o
  -6  -4  12      107.60      140.93      6.24 o
  -5  -4  12      363.93      314.62      8.74 o
  -4  -4  12       14.29       25.17      2.82 o
  -3  -4  12      382.11      373.85      7.05 o
  -2  -4  12      245.46      266.13      5.61 o
  -1  -4  12       72.19       58.14      2.79 o
   0  -4  12     1069.40     1188.80     21.76 o
   1  -4  12      179.07      122.84      5.17 o
   2  -4  12       47.01       24.59      3.22 o
   3  -4  12      150.41      156.76      6.16 o
   4  -4  12      177.25      169.44      6.79 o
   5  -4  12        9.29       12.92      4.10 o
   6  -4  12        0.78       -1.22      5.41 o
   7  -4  12        4.95       17.62      6.73 o
  -8  -3  12       29.78       36.92      6.54 o
  -7  -3  12      117.37      113.62      6.18 o
  -6  -3  12      286.84      289.81      7.55 o
  -5  -3  12       89.74       99.33      4.24 o
  -4  -3  12      279.80      332.03      6.02 o
  -3  -3  12      111.72      153.17      3.46 o
  -2  -3  12       15.32       41.98      3.20 o
  -1  -3  12      222.35      168.83      4.48 o
   0  -3  12      517.87      598.29     11.99 o
   1  -3  12       99.13       80.78      3.88 o
   2  -3  12        0.26       -1.23      3.67 o
   3  -3  12     1959.31     1997.55     34.34 o
   4  -3  12      129.34      111.61      4.82 o
   5  -3  12        6.62        9.69      4.04 o
   6  -3  12       26.08       23.00      4.88 o
   7  -3  12        1.89        0.37      5.28 o
   8  -3  12        4.19       -4.60      6.10 o
  -7  -2  12      110.79      126.79      6.37 o
  -6  -2  12      406.21      365.42      8.67 o
  -5  -2  12      326.65      392.31      8.58 o
  -4  -2  12      147.74      124.45      3.95 o
  -3  -2  12      944.70     1012.17     13.52 o
  -2  -2  12      554.09      546.28      8.41 o
  -1  -2  12       17.19       15.63      1.86 o
   0  -2  12        0.91        5.67      1.55 o
   1  -2  12     1704.36     1895.83     28.12 o
   2  -2  12       21.69       51.67      3.07 o
   3  -2  12      423.21      435.09      7.92 o
   4  -2  12       32.72       35.49      2.73 o
   5  -2  12        8.08        3.57      2.49 o
   6  -2  12       20.94       30.03      3.79 o
   7  -2  12        0.02       -1.95      3.93 o
   8  -2  12       15.61       17.79      7.28 o
   9  -2  12       45.10       40.64      7.13 o
  -7  -1  12       32.05       45.18     10.08 o
  -6  -1  12      120.55      104.92      5.04 o
  -5  -1  12        8.01        4.44      2.95 o
  -4  -1  12     1171.65     1257.24     17.88 o
  -3  -1  12       60.43       46.39      2.85 o
  -2  -1  12       78.69      125.72      3.35 o
  -1  -1  12      152.98      117.50      3.48 o
   0  -1  12      183.89      239.30      5.24 o
   1  -1  12       30.06       15.84      1.23 o
   2  -1  12      317.31      266.21      6.10 o
   3  -1  12       58.98       62.67      2.74 o
   4  -1  12      504.38      467.66      8.44 o
   5  -1  12      250.49      285.21      7.38 o
   6  -1  12      179.28      192.09      6.64 o
   7  -1  12        0.21        3.65      3.80 o
   8  -1  12        6.26        6.96      5.26 o
   9  -1  12       14.10       21.67      6.17 o
  -7   0  12       21.49       27.08     16.62 o
  -6   0  12       28.07       35.87      4.39 o
  -5   0  12       55.97       38.73      4.00 o
  -4   0  12        9.48       18.15      2.69 o
  -3   0  12     1160.08     1050.96     15.16 o
  -2   0  12      299.33      327.73      6.10 o
  -1   0  12     1139.11     1135.34     16.06 o
   0   0  12        5.11        7.90      1.70 o
   1   0  12      217.85      213.72      4.60 o
   2   0  12      646.16      706.95     11.53 o
   3   0  12        7.86        4.92      1.56 o
   4   0  12     1154.45     1187.51     16.22 o
   5   0  12      132.18      137.99      4.51 o
   6   0  12      522.21      486.37     12.19 o
   7   0  12       32.21       44.68      4.36 o
   8   0  12       16.02       12.96      4.14 o
   9   0  12      148.82      156.62      8.70 o
  10   0  12        0.37        7.65      6.07 o
  -6   1  12       12.49       12.47      4.88 o
  -5   1  12       18.65        9.33      5.90 o
  -4   1  12      164.92      166.24      7.04 o
  -3   1  12      393.70      403.28      9.96 o
  -2   1  12      302.59      245.57      5.84 o
  -1   1  12      221.87      247.57      5.52 o
   0   1  12      112.69      104.05      2.84 o
   1   1  12       98.94      104.12      3.22 o
   2   1  12      851.03      864.88     12.17 o
   3   1  12       59.19       70.39      2.16 o
   4   1  12      558.17      538.22      7.66 o
   5   1  12       96.81       87.91      2.98 o
   6   1  12      231.15      230.58      5.86 o
   7   1  12       94.31       90.44      5.74 o
   8   1  12      117.79      127.69      5.85 o
   9   1  12      252.16      217.39      9.76 o
  10   1  12       21.38       25.26      6.59 o
  -6   2  12       21.97       33.78      6.99 o
  -5   2  12       30.92       22.33      5.03 o
  -4   2  12        8.75       17.28      4.67 o
  -3   2  12        3.34        1.25      3.87 o
  -2   2  12      118.63       99.44      4.72 o
  -1   2  12        1.47        4.69      3.50 o
   0   2  12     1020.94      976.69     13.82 o
   1   2  12      483.41      505.12      8.68 o
   2   2  12     3988.51     4016.61     53.15 o
   3   2  12        4.76       15.53      4.99 o
   4   2  12      631.07      610.26      9.42 o
   5   2  12      207.94      237.63      4.93 o
   6   2  12       26.90       39.91      2.98 o
   7   2  12       54.21       35.10      3.25 o
   8   2  12      216.04      247.16      9.69 o
   9   2  12       39.63       42.60      5.79 o
  10   2  12       55.64       48.33      6.59 o
  -5   3  12      184.00      163.85      9.75 o
  -4   3  12       31.10       29.82      5.01 o
  -3   3  12       58.79       36.80      4.72 o
  -2   3  12      268.87      274.51      8.70 o
  -1   3  12       60.91       52.17      5.14 o
   0   3  12      332.81      298.51      9.99 o
   1   3  12       82.83       88.31      3.53 o
   2   3  12     1153.22     1065.71     13.69 o
   3   3  12      232.55      230.33      5.15 o
   4   3  12      564.49      582.67     12.98 o
   5   3  12     1021.24     1011.20     16.54 o
   6   3  12       35.33       40.14      3.04 o
   7   3  12      561.81      495.11     26.31 o
   8   3  12      224.54      215.06      7.65 o
   9   3  12      122.29      150.07      7.76 o
  10   3  12      203.10      171.65      9.35 o
  11   3  12       52.31       51.18     12.32 o
  -4   4  12       35.31       38.14      5.38 o
  -3   4  12       11.99       17.48      4.58 o
  -2   4  12      451.28      407.31     13.02 o
  -1   4  12      635.62      616.34     16.58 o
   0   4  12       34.62       40.89      4.84 o
   1   4  12      738.22      713.93     14.50 o
   2   4  12      129.72      137.59      4.74 o
   3   4  12     3072.34     3028.45     41.04 o
   4   4  12      148.97      178.54      4.38 o
   5   4  12      640.75      602.46      9.91 o
   6   4  12      344.55      364.41      9.82 o
   7   4  12      122.98      100.79      4.19 o
   8   4  12       13.72       23.17      3.44 o
   9   4  12      221.57      233.16     10.08 o
  10   4  12       18.80        6.75      5.90 o
  11   4  12       23.09       46.77     18.48 o
  -4   5  12      161.89      146.86      7.80 o
  -3   5  12       40.62       41.39      6.85 o
  -2   5  12      184.93      180.57      9.63 o
  -1   5  12       74.26       72.31      6.64 o
   0   5  12      153.30      159.43      6.56 o
   1   5  12       17.69        7.40      3.34 o
   2   5  12      166.11      196.98      6.74 o
   3   5  12      116.66       96.67      6.00 o
   4   5  12       77.36       91.41      3.94 o
   5   5  12       87.11       83.73      3.28 o
   6   5  12     1058.13     1097.41     16.22 o
   7   5  12      265.22      255.37      6.79 o
   8   5  12       28.53       30.51      3.70 o
   9   5  12       22.10       24.54      4.58 o
  10   5  12       11.55       13.48      4.64 o
  11   5  12       10.32        0.81      6.10 o
  -3   6  12        6.79        1.94      6.90 o
  -2   6  12       87.88       99.60      8.34 o
  -1   6  12       82.16       88.80      7.34 o
   0   6  12       22.49       12.13      5.41 o
   1   6  12      211.42      259.13      8.23 o
   2   6  12      455.45      490.33     15.77 o
   3   6  12      444.42      432.57     10.55 o
   4   6  12     1344.57     1311.02     24.50 o
   5   6  12        2.25       -1.54      3.06 o
   6   6  12      835.59      867.79     18.22 o
   7   6  12      532.32      563.30      9.91 o
   8   6  12       15.36       12.83      3.68 o
   9   6  12        0.27       -1.47      4.26 o
  10   6  12       12.31        9.85      4.61 o
  11   6  12        6.79        7.78      5.22 o
  -2   7  12        6.77        8.33      7.27 o
  -1   7  12      223.91      237.40     11.93 o
   0   7  12        3.44        0.82      4.58 o
   1   7  12      468.15      416.54     11.24 o
   2   7  12      226.24      197.77      7.58 o
   3   7  12      129.74      112.03      5.68 o
   4   7  12      133.56      100.62      5.58 o
   5   7  12      153.71      163.97      6.79 o
   6   7  12       71.79       81.91      4.66 o
   7   7  12       70.23       67.93      4.64 o
   8   7  12      153.53      145.70      6.89 o
   9   7  12      201.09      233.26     18.81 o
  10   7  12        0.07       -4.74      4.74 o
   0   8  12       39.69       55.13      7.91 o
   1   8  12        2.27        2.83      4.70 o
   2   8  12       78.52      104.71      6.90 o
   3   8  12       46.20       46.72      4.95 o
   4   8  12      369.24      403.12     12.80 o
   5   8  12      363.03      364.94     10.34 o
   6   8  12      133.61      146.84      5.95 o
   7   8  12      262.31      282.94      8.44 o
   8   8  12        0.03       -4.80      4.80 o
   9   8  12       45.20       44.34      8.21 o
  10   8  12      231.46      243.68     11.87 o
   1   9  12       34.86       32.43      7.44 o
   2   9  12      305.81      303.01     12.87 o
   3   9  12       37.19       31.19      5.37 o
   4   9  12      311.15      328.92     10.66 o
   5   9  12        1.92       -3.22      5.69 o
   6   9  12       11.17       16.42      4.88 o
   7   9  12        1.68       -1.59      4.53 o
   8   9  12       24.05       30.46      6.90 o
   9   9  12       76.62       71.69     11.95 o
   3  10  12      289.96      323.95     13.66 o
   4  10  12       19.84       17.14      7.17 o
   5  10  12      185.69      205.35     17.36 o
   6  10  12       12.80       23.45     11.39 o
   7  10  12       75.08       88.48      8.31 o
   8  10  12       95.97       90.36     13.07 o
  -4 -10  13       21.99       18.86      6.60 o
  -3 -10  13       52.16       57.69      9.71 o
  -2 -10  13       15.26       12.26     12.88 o
  -1 -10  13        0.08        6.05      6.46 o
  -6  -9  13       25.26       18.11      6.43 o
  -5  -9  13        3.42        8.19      5.94 o
  -4  -9  13       40.70       39.64      6.73 o
  -3  -9  13      260.42      264.77     31.37 o
  -2  -9  13       77.70       87.88      7.13 o
  -1  -9  13       11.51        9.30      6.17 o
   0  -9  13       25.55       41.49      6.96 o
   1  -9  13        5.73        6.90      6.43 o
  -7  -8  13        3.97       12.72      6.32 o
  -6  -8  13        0.07       -3.19      5.74 o
  -5  -8  13        0.21        5.83      5.97 o
  -4  -8  13      131.28      141.37      7.92 o
  -3  -8  13      291.03      250.49      9.84 o
  -2  -8  13       12.44       16.76      4.55 o
  -1  -8  13      148.23      108.26      5.81 o
   0  -8  13      107.36      118.78      7.66 o
   1  -8  13       41.02       45.14      6.59 o
   2  -8  13       50.90       52.40      6.59 o
   3  -8  13        0.34       10.52      6.70 o
  -7  -7  13       31.25       28.25      7.09 o
  -6  -7  13       35.81       30.80     11.76 o
  -5  -7  13       28.71       38.97      4.98 o
  -4  -7  13       10.19       16.91      3.82 o
  -3  -7  13       23.04       16.21      3.61 o
  -2  -7  13        3.73        2.27      3.79 o
  -1  -7  13      276.78      275.66     11.02 o
   0  -7  13      179.50      155.49      6.59 o
   1  -7  13      319.57      374.94     10.13 o
   2  -7  13       37.85       56.19      6.12 o
   3  -7  13      125.08      150.35      8.67 o
   4  -7  13       20.10       15.85      6.17 o
  -7  -6  13      113.40      143.71      7.09 o
  -6  -6  13       37.71       34.77      4.93 o
  -5  -6  13       75.45       83.70      4.66 o
  -4  -6  13       15.72       11.20      3.68 o
  -3  -6  13        0.04        1.45      3.12 o
  -2  -6  13      234.20      188.83      6.96 o
  -1  -6  13        9.86        0.88      3.44 o
   0  -6  13      121.03       82.18      5.98 o
   1  -6  13      183.77      225.01      7.55 o
   2  -6  13      301.58      267.66      8.30 o
   3  -6  13        0.70       -2.80      3.83 o
   4  -6  13       23.04       29.96      7.09 o
   5  -6  13       97.74       90.32      7.97 o
  -7  -5  13      198.60      195.77      8.25 o
  -6  -5  13      158.17      186.65      9.76 o
  -5  -5  13       18.34       17.46      3.54 o
  -4  -5  13       10.99       34.11      3.10 o
  -3  -5  13      294.16      229.90      6.61 o
  -2  -5  13        4.17       -3.00      3.00 o
  -1  -5  13        8.60        3.09      3.37 o
   0  -5  13      302.59      298.35      8.12 o
   1  -5  13      222.66      238.60      7.60 o
   2  -5  13      539.82      590.12     13.01 o
   3  -5  13      546.50      452.02     15.80 o
   4  -5  13       97.41      101.37      5.45 o
   5  -5  13      172.45      186.17      8.98 o
   6  -5  13       63.29       63.36      8.96 o
  -7  -4  13       67.19       67.81      5.79 o
  -6  -4  13       46.99       56.69      5.15 o
  -5  -4  13      107.55      111.64      5.64 o
  -4  -4  13       20.41       30.23      2.99 o
  -3  -4  13      144.32      105.84      3.81 o
  -2  -4  13       52.06       29.64      2.80 o
  -1  -4  13        0.88        9.36      3.16 o
   0  -4  13      161.57       90.45      4.68 o
   1  -4  13       60.86       36.08      3.45 o
   2  -4  13       20.60       37.20      3.65 o
   3  -4  13       18.57        9.20      4.55 o
   4  -4  13       18.18       27.61      6.08 o
   5  -4  13      399.42      381.38      9.83 o
   6  -4  13       58.88       54.48     12.32 o
   7  -4  13        2.84        1.07      6.06 o
  -7  -3  13        1.58       -2.53      4.05 o
  -6  -3  13        0.06       -2.46      3.57 o
  -5  -3  13       26.42       52.77      3.31 o
  -4  -3  13        9.78       25.93      2.57 o
  -3  -3  13      671.20      516.62      9.78 o
  -2  -3  13      229.34      154.82      7.11 o
  -1  -3  13       71.70       88.87      3.72 o
   0  -3  13      253.79      229.19      6.52 o
   1  -3  13        5.88       17.65      3.14 o
   2  -3  13      482.31      490.32     10.70 o
   3  -3  13       87.11       96.05      4.52 o
   4  -3  13      444.54      398.28      9.48 o
   5  -3  13      438.59      440.45     10.41 o
   6  -3  13       23.74       22.84      5.79 o
   7  -3  13       37.19       27.21      5.94 o
   8  -3  13       29.47       34.48      7.28 o
  -7  -2  13       42.56       44.43     10.08 o
  -6  -2  13        7.66       11.51      3.31 o
  -5  -2  13        9.42       23.36      3.20 o
  -4  -2  13       24.75       16.54      2.77 o
  -3  -2  13      433.98      441.85      7.78 o
  -2  -2  13      857.04      904.00     13.10 o
  -1  -2  13      180.58      128.94      3.71 o
   0  -2  13      715.88      803.94     13.07 o
   1  -2  13      798.84      698.60     11.59 o
   2  -2  13       63.75       98.78      3.38 o
   3  -2  13       86.71      110.99      4.20 o
   4  -2  13       52.30       41.01      2.88 o
   5  -2  13       58.96       52.11      3.32 o
   6  -2  13      383.45      359.08     11.61 o
   7  -2  13        6.05        8.60      4.08 o
   8  -2  13       93.84      112.02     11.20 o
  -7  -1  13       82.99       78.21      7.26 o
  -6  -1  13       81.22       86.14      5.16 o
  -5  -1  13        0.31       -0.83      2.96 o
  -4  -1  13        3.37       15.58      2.89 o
  -3  -1  13       25.22        9.33      2.49 o
  -2  -1  13       32.26        9.14      2.00 o
  -1  -1  13      371.61      274.93      5.98 o
   0  -1  13       35.50       59.00      2.82 o
   1  -1  13      577.65      530.51      8.10 o
   2  -1  13      205.91      206.89      4.93 o
   3  -1  13     1589.21     1531.35     22.99 o
   4  -1  13      282.20      261.63      6.06 o
   5  -1  13      367.43      352.53      8.47 o
   6  -1  13       68.39       59.60      4.32 o
   7  -1  13       76.02       86.37      5.23 o
   8  -1  13      164.33      151.72      7.91 o
   9  -1  13       27.01       44.30      7.11 o
  -6   0  13       81.29       59.10      4.85 o
  -5   0  13      221.73      245.79      7.15 o
  -4   0  13        4.46       -0.85      3.07 o
  -3   0  13      284.58      302.98      6.37 o
  -2   0  13     1516.60     1476.78     20.25 o
  -1   0  13     1060.72     1084.87     17.01 o
   0   0  13        0.27        3.44      1.83 o
   1   0  13     1749.76     1771.53     26.44 o
   2   0  13       33.53       23.33      1.82 o
   3   0  13      455.46      468.97      8.08 o
   4   0  13      229.02      224.62      6.79 o
   5   0  13      674.75      685.18     12.55 o
   6   0  13       10.05        9.98      3.52 o
   7   0  13      227.78      217.80      9.44 o
   8   0  13       38.86       31.49     18.11 o
   9   0  13       74.94       97.25     23.71 o
  -6   1  13       37.77       31.07      5.38 o
  -5   1  13       93.79       93.67      6.18 o
  -4   1  13      268.95      277.91      8.53 o
  -3   1  13      200.70      165.48      6.68 o
  -2   1  13      108.56       83.89      4.52 o
  -1   1  13       15.43        1.19      2.19 o
   0   1  13       48.50       32.59      2.10 o
   1   1  13      138.44      146.47      3.33 o
   2   1  13      481.21      422.89      6.85 o
   3   1  13      139.45      162.29      3.56 o
   4   1  13     1354.41     1331.09     16.93 o
   5   1  13       21.97       14.57      2.09 o
   6   1  13      669.70      620.48     14.11 o
   7   1  13       26.23       14.57      3.87 o
   8   1  13        1.76        1.40      3.78 o
   9   1  13       43.52       35.56      5.90 o
  10   1  13       11.96        8.96      6.60 o
  -5   2  13       26.32       13.12      5.53 o
  -4   2  13      271.65      307.86      9.61 o
  -3   2  13      296.18      232.26     10.30 o
  -2   2  13      120.22      147.14      7.66 o
  -1   2  13      192.30      175.36      7.90 o
   0   2  13       54.26       50.54      3.25 o
   1   2  13       38.48       46.18      2.25 o
   2   2  13      493.86      463.00      7.50 o
   3   2  13        1.02        1.34      1.37 o
   4   2  13      574.77      551.75      7.91 o
   5   2  13      495.51      529.45      9.26 o
   6   2  13      147.27      138.41      4.11 o
   7   2  13      104.28      117.61      6.33 o
   8   2  13        6.76        2.19      3.90 o
   9   2  13       19.82       24.97      5.64 o
  10   2  13        1.20        4.64      6.00 o
  -5   3  13        2.82       -0.44      5.23 o
  -4   3  13       19.19       19.37      5.15 o
  -3   3  13      679.79      623.53     19.61 o
  -2   3  13       21.09       21.10      5.10 o
  -1   3  13      370.41      365.74     11.69 o
   0   3  13       50.16       56.88     10.46 o
   1   3  13      180.07      186.39      6.11 o
   2   3  13       60.82       63.50      2.62 o
   3   3  13       21.31       23.16      1.55 o
   4   3  13       88.69       80.86      2.82 o
   5   3  13     1145.78     1089.33     15.82 o
   6   3  13       24.30       30.94      2.62 o
   7   3  13      255.95      223.98     16.28 o
   8   3  13        5.70       -2.16      3.83 o
   9   3  13      470.12      431.07     26.89 o
  10   3  13        0.35       -1.87      7.84 o
  -4   4  13       20.46       41.64      5.87 o
  -3   4  13       57.58       73.48      7.64 o
  -2   4  13       54.74       47.91      6.37 o
  -1   4  13      505.31      481.50     14.57 o
   0   4  13     1077.53     1009.93     28.94 o
   1   4  13      136.76      141.84      7.73 o
   2   4  13      971.55      922.39     17.88 o
   3   4  13      344.24      326.65      7.31 o
   4   4  13       28.15       26.55      2.37 o
   5   4  13      403.87      411.46     10.37 o
   6   4  13        1.08        0.95      2.35 o
   7   4  13       64.76       61.82      3.89 o
   8   4  13      149.14      163.02      5.87 o
   9   4  13       88.45       84.31      7.28 o
  10   4  13       88.25      127.42     10.08 o
  11   4  13       16.14        9.04      6.90 o
  -3   5  13       11.62        9.06      6.32 o
  -2   5  13      957.80      926.86     23.96 o
  -1   5  13       16.99       16.50      5.53 o
   0   5  13      945.26      855.98     19.75 o
   1   5  13       43.93       48.27      4.41 o
   2   5  13      747.84      702.46     14.72 o
   3   5  13        7.86       -0.86      2.85 o
   4   5  13      277.66      295.38     10.56 o
   5   5  13      674.03      653.90     12.31 o
   6   5  13      136.78      133.30      4.82 o
   7   5  13      237.85      219.86      6.33 o
   8   5  13      460.80      459.35      9.92 o
   9   5  13       84.14       90.34      5.99 o
  10   5  13      284.21      268.43     11.11 o
  11   5  13       54.14       71.70      7.71 o
  -2   6  13        2.30        6.35      7.28 o
  -1   6  13       38.41       44.78     14.56 o
   0   6  13      140.73      129.16      6.39 o
   1   6  13      285.43      302.65      9.16 o
   2   6  13       16.39        7.81      4.02 o
   3   6  13      408.67      429.01     10.55 o
   4   6  13      107.06       93.33      4.35 o
   5   6  13      460.63      443.41      9.53 o
   6   6  13       40.34       35.94      3.88 o
   7   6  13       42.66       44.50      4.17 o
   8   6  13       42.82       41.89      4.03 o
   9   6  13      209.65      218.16     15.38 o
  10   6  13       64.48       65.65      5.77 o
  -1   7  13      212.48      212.83     21.66 o
   0   7  13      137.41      139.05      7.15 o
   1   7  13      461.67      432.26     11.44 o
   2   7  13        1.32        3.18      4.63 o
   3   7  13      462.03      382.94     10.64 o
   4   7  13       60.51       54.12      8.09 o
   5   7  13       37.14       36.18      4.15 o
   6   7  13      301.17      321.12      8.33 o
   7   7  13        3.58       -1.15      3.80 o
   8   7  13        1.15       -4.76      4.76 o
   9   7  13        8.79        2.66      6.20 o
  10   7  13        0.42       -5.59      6.27 o
   0   8  13        1.85        6.51      6.72 o
   1   8  13        6.85       14.59      6.73 o
   2   8  13      348.46      355.29     10.59 o
   3   8  13       84.77       90.77      6.18 o
   4   8  13      372.34      374.86     10.65 o
   5   8  13       39.89       45.75      5.31 o
   6   8  13      668.72      700.96     14.00 o
   7   8  13        0.41        0.03      4.03 o
   8   8  13       47.94       57.92      6.99 o
   9   8  13        3.26       -5.09      6.32 o
  10   8  13       45.11       50.78     11.58 o
   2   9  13      122.04      117.86      9.24 o
   3   9  13      121.92      105.86      8.70 o
   4   9  13      216.05      216.98      9.67 o
   5   9  13        0.07       -4.84      4.84 o
   6   9  13       36.28       38.14      5.30 o
   7   9  13       77.81       85.46      8.37 o
   8   9  13       25.76       43.47      7.38 o
   9   9  13      151.92      170.27     14.56 o
   4  10  13       37.09       69.58      8.24 o
   5  10  13      245.69      291.25     13.40 o
   6  10  13       52.06       53.33      7.91 o
   7  10  13      131.66      171.43     10.55 o
   8  10  13       29.84       53.02     11.95 o
  -5  -9  14       11.61        9.56      6.59 o
  -4  -9  14       25.25       29.17      6.34 o
  -3  -9  14       25.38       18.67      6.34 o
  -2  -9  14       13.55       15.20      6.17 o
  -1  -9  14       54.08       41.40      7.11 o
   0  -9  14       65.52       81.89      7.91 o
   1  -9  14       70.51       58.61      7.64 o
  -6  -8  14       48.15       68.48      7.52 o
  -5  -8  14       38.90       37.83      6.85 o
  -4  -8  14      132.06      121.64      7.91 o
  -3  -8  14       19.11       42.14      7.65 o
  -2  -8  14        0.40       -2.95     12.88 o
  -1  -8  14       44.84       32.75     16.06 o
   0  -8  14       14.00        6.40      5.67 o
   1  -8  14       47.08       41.34      6.73 o
   2  -8  14       21.04       18.70      8.03 o
   3  -8  14        0.99       -0.70      6.70 o
  -7  -7  14        1.77        6.47      6.54 o
  -6  -7  14       17.39       18.22      6.32 o
  -5  -7  14      110.73      135.34      6.64 o
  -4  -7  14       88.55       83.53      6.03 o
  -3  -7  14      267.73      268.08      7.72 o
  -2  -7  14      318.29      301.72      9.12 o
  -1  -7  14       47.67       43.84      4.87 o
   0  -7  14        2.88        6.08      4.28 o
   1  -7  14       34.73       20.32      4.52 o
   2  -7  14      125.18      100.57      7.76 o
   3  -7  14       94.82      102.40      7.64 o
   4  -7  14       46.56       39.20      6.70 o
  -7  -6  14       39.72       34.23      7.23 o
  -6  -6  14       26.13       20.45      6.46 o
  -5  -6  14       48.46       56.85      8.77 o
  -4  -6  14       55.40       68.22      4.56 o
  -3  -6  14      147.78      129.87      7.04 o
  -2  -6  14      436.18      494.34     11.56 o
  -1  -6  14        5.47       -3.59      3.59 o
   0  -6  14      142.71      175.28      6.96 o
   1  -6  14        0.20        1.49      4.15 o
   2  -6  14        0.06       -2.22      4.06 o
   3  -6  14       72.75       68.70      6.60 o
   4  -6  14      367.94      377.12     13.60 o
   5  -6  14        0.25       12.70     10.08 o
  -7  -5  14       18.86       19.27      5.53 o
  -6  -5  14       13.65        6.93      4.87 o
  -5  -5  14       68.86       43.55      6.66 o
  -4  -5  14       56.26       90.67      4.69 o
  -3  -5  14        0.83       -1.58      3.21 o
  -2  -5  14        3.27        0.22      3.44 o
  -1  -5  14      856.34      845.34     16.98 o
   0  -5  14      312.60      278.94     11.53 o
   1  -5  14        2.45        4.21      3.72 o
   2  -5  14        0.01        3.24      4.34 o
   3  -5  14        0.13       -0.28      4.06 o
   4  -5  14       37.67       40.66      4.86 o
   5  -5  14      275.68      264.77     10.94 o
   6  -5  14        1.27        3.38      6.06 o
  -7  -4  14      146.29      176.43      8.58 o
  -6  -4  14       36.54       37.46      4.90 o
  -5  -4  14        2.74        2.61      4.15 o
  -4  -4  14       24.18       22.68      3.44 o
  -3  -4  14      351.86      367.24     15.44 o
  -2  -4  14      110.64      139.79      5.74 o
  -1  -4  14      469.00      602.13     12.92 o
   0  -4  14       23.37        2.61      3.16 o
   1  -4  14      752.81      884.43     17.31 o
   2  -4  14        9.65       -0.49      3.30 o
   3  -4  14       76.75       70.63      4.67 o
   4  -4  14       76.40       78.96      4.81 o
   5  -4  14        0.30       -3.83      3.83 o
   6  -4  14       52.01       55.76      7.23 o
   7  -4  14       62.23       74.00      8.02 o
  -7  -3  14       48.50       50.04      9.34 o
  -6  -3  14       63.37       73.93      5.67 o
  -5  -3  14       30.69       33.49      4.60 o
  -4  -3  14        8.28       31.98      4.20 o
  -3  -3  14      309.02      251.75      6.46 o
  -2  -3  14        3.35        0.19      2.68 o
  -1  -3  14        2.65       17.59      3.34 o
   0  -3  14      558.07      567.23     12.07 o
   1  -3  14        0.11       -1.59      3.58 o
   2  -3  14       72.13       87.86      5.34 o
   3  -3  14      740.88      691.23     14.16 o
   4  -3  14      125.88      140.86      5.92 o
   5  -3  14       26.03       28.19      4.80 o
   6  -3  14       22.85       22.18      5.54 o
   7  -3  14       19.96        7.75      5.67 o
   8  -3  14       38.17       50.94      8.03 o
  -7  -2  14        0.38        2.03      6.32 o
  -6  -2  14       81.71      120.43      5.69 o
  -5  -2  14      137.83      111.92      4.34 o
  -4  -2  14      213.89      250.17      6.03 o
  -3  -2  14      199.08      203.34      4.62 o
  -2  -2  14      623.80      674.43     10.42 o
  -1  -2  14       10.49       25.79      2.71 o
   0  -2  14      874.05     1080.23     19.88 o
   1  -2  14        8.40       22.33      3.09 o
   2  -2  14      358.17      416.61      9.55 o
   3  -2  14        2.74        4.54      2.50 o
   4  -2  14        0.38        4.01      3.37 o
   5  -2  14      524.94      552.36     12.00 o
   6  -2  14       37.45       30.58      7.65 o
   7  -2  14        0.61       -2.69      5.14 o
   8  -2  14       15.20       10.17      6.20 o
  -6  -1  14       36.36       36.00      5.39 o
  -5  -1  14      268.06      283.14      7.74 o
  -4  -1  14      558.60      509.83      9.02 o
  -3  -1  14        1.03        2.90      2.51 o
  -2  -1  14       10.94       32.22      4.77 o
  -1  -1  14      663.32      794.79     13.22 o
   0  -1  14       35.38       69.87      3.21 o
   1  -1  14      475.88      417.80      7.94 o
   2  -1  14      408.72      439.16      8.28 o
   3  -1  14       60.70       69.76      2.84 o
   4  -1  14       93.89       96.57      4.65 o
   5  -1  14     3021.86     2891.71     50.21 o
   6  -1  14        0.40       -2.99      2.99 o
   7  -1  14        0.67        2.46      5.79 o
   8  -1  14       66.57       90.38      7.26 o
   9  -1  14        7.55        1.30      8.59 o
  -6   0  14        5.54        4.91      5.24 o
  -5   0  14       74.97      111.98      5.50 o
  -4   0  14      535.33      435.13     11.02 o
  -3   0  14      416.10      458.22     10.81 o
  -2   0  14      898.11      975.85     15.84 o
  -1   0  14       15.82       12.32      2.69 o
   0   0  14      646.01      735.32     22.56 o
   1   0  14       20.40       43.79      2.60 o
   2   0  14      127.76      152.98      4.04 o
   3   0  14      350.59      387.46      7.54 o
   4   0  14       67.19       53.63      3.65 o
   5   0  14      156.86      149.63      4.47 o
   6   0  14       91.22       88.44      4.92 o
   7   0  14       27.27       31.46      4.14 o
   8   0  14       32.06       34.00      5.81 o
   9   0  14       44.95       52.66      6.73 o
  -5   1  14        1.28       -2.13      4.79 o
  -4   1  14       22.95       29.67      4.58 o
  -3   1  14       45.55       29.10      5.89 o
  -2   1  14      384.57      436.03     12.97 o
  -1   1  14       69.74       92.98      5.37 o
   0   1  14      142.88      118.05      4.03 o
   1   1  14      972.85      904.79     12.01 o
   2   1  14       51.11       57.15      3.45 o
   3   1  14      395.90      391.82      5.71 o
   4   1  14      277.98      260.12      5.42 o
   5   1  14       20.44       21.67      2.48 o
   6   1  14     1295.70     1200.30     25.55 o
   7   1  14        7.90        4.67      4.18 o
   8   1  14      253.64      216.80      9.61 o
   9   1  14       46.13       65.39      6.46 o
  10   1  14       12.78       -0.75      8.96 o
  -5   2  14        1.51        3.20      5.14 o
  -4   2  14       20.98       10.44      4.63 o
  -3   2  14       44.29       22.07      4.85 o
  -2   2  14       40.25       25.31      8.21 o
  -1   2  14      559.13      522.55     14.57 o
   0   2  14       34.21       29.18      6.16 o
   1   2  14      631.95      644.97     16.25 o
   2   2  14       43.18       33.62      1.98 o
   3   2  14        6.27        5.94      1.86 o
   4   2  14        0.41        1.14      1.77 o
   5   2  14        2.51        5.11      2.38 o
   6   2  14        1.15       -0.77      2.91 o
   7   2  14       72.97       78.98      6.82 o
   8   2  14       55.28       47.48      7.14 o
   9   2  14       46.38       39.50     10.08 o
  10   2  14      112.62      113.84      9.34 o
  -4   3  14        9.41        9.68      5.12 o
  -3   3  14        4.58       12.11      4.76 o
  -2   3  14       32.62       20.46      5.37 o
  -1   3  14      400.92      412.54     25.02 o
   0   3  14       39.51       55.02      5.41 o
   1   3  14       99.59       88.24      4.55 o
   2   3  14      367.87      392.17      8.04 o
   3   3  14       15.75       18.29      1.88 o
   4   3  14     1258.75     1218.62     16.17 o
   5   3  14       45.04       48.03      3.71 o
   6   3  14     1191.60     1129.20     16.52 o
   7   3  14        1.27       -0.31      5.21 o
   8   3  14       68.32       78.38      5.26 o
   9   3  14       72.32       63.37      8.21 o
  10   3  14       60.81       72.82      7.27 o
  -4   4  14        0.60        6.67      7.29 o
  -3   4  14       69.99       44.66      7.09 o
  -2   4  14       16.08       25.92      5.92 o
  -1   4  14       45.02       51.03      6.20 o
   0   4  14        8.26        2.80      4.73 o
   1   4  14       41.33       39.82      5.87 o
   2   4  14      667.53      613.50     13.14 o
   3   4  14       23.52       11.76      3.66 o
   4   4  14     1121.46     1061.10     17.95 o
   5   4  14       16.44       25.66      2.57 o
   6   4  14      810.49      766.89     12.11 o
   7   4  14       21.85       18.32      3.25 o
   8   4  14       19.99       22.60      4.33 o
   9   4  14       30.68       18.39      7.47 o
  10   4  14       39.54       45.49      6.54 o
  -3   5  14      114.37      103.73      9.20 o
  -2   5  14       31.67       43.75      6.85 o
  -1   5  14        2.46       -0.30      5.53 o
   0   5  14        0.99       -2.13      4.16 o
   1   5  14       23.38       10.69      4.02 o
   2   5  14        8.50       16.75      3.73 o
   3   5  14      645.73      626.13     13.62 o
   4   5  14        2.43       -0.05      3.12 o
   5   5  14      744.76      799.02     14.49 o
   6   5  14       56.50       46.72      4.90 o
   7   5  14      148.73      142.31      5.18 o
   8   5  14        0.26        1.65      3.47 o
   9   5  14        8.70        1.82      5.45 o
  10   5  14        3.09        5.49      6.00 o
  -2   6  14       39.23       42.15     10.46 o
  -1   6  14      115.97      120.37      9.47 o
   0   6  14      380.82      386.53     11.06 o
   1   6  14      181.55      186.93      9.63 o
   2   6  14      345.80      336.94      9.84 o
   3   6  14      274.17      260.83      8.52 o
   4   6  14       29.23       29.68      4.45 o
   5   6  14      706.10      701.74     13.34 o
   6   6  14        2.86       -1.90      3.35 o
   7   6  14      187.97      185.65      6.84 o
   8   6  14       71.17       86.82      6.03 o
   9   6  14        0.23       -4.74      4.74 o
  10   6  14       57.51       67.41      7.17 o
  -1   7  14       13.79        2.91      7.27 o
   0   7  14       40.65       37.88      7.07 o
   1   7  14       18.05       19.52      5.36 o
   2   7  14      249.75      219.86      8.37 o
   3   7  14        0.05        5.22      4.45 o
   4   7  14      352.60      364.10     10.48 o
   5   7  14        6.41        6.45      4.38 o
   6   7  14       21.46       12.24      4.15 o
   7   7  14       31.84       32.86      4.36 o
   8   7  14      202.80      219.58      8.75 o
   9   7  14       72.42       57.83      7.00 o
  10   7  14        0.60       -6.43      6.43 o
   1   8  14      236.88      271.11     17.74 o
   2   8  14        3.90        1.30      6.56 o
   3   8  14      303.89      353.52     10.82 o
   4   8  14      169.94      170.34      7.52 o
   5   8  14       92.70      100.39      6.39 o
   6   8  14      228.92      238.19      8.95 o
   7   8  14        0.34       -3.91      3.91 o
   8   8  14      192.15      188.85      9.90 o
   9   8  14        6.17        1.18      6.59 o
   2   9  14       13.63       20.77     10.08 o
   3   9  14       56.97       40.73      7.66 o
   4   9  14       45.42       66.67      8.21 o
   5   9  14        6.02        3.51      4.95 o
   6   9  14        9.96       12.34      5.38 o
   7   9  14       59.43       63.52      7.40 o
   8   9  14       18.93       24.64     10.46 o
   9   9  14       26.90       26.14     11.95 o
   6  10  14      156.58      177.30     10.30 o
  -4  -9  15       25.36       19.12     11.76 o
  -3  -9  15       42.16       36.06      6.96 o
  -2  -9  15        2.14        7.60      6.59 o
  -1  -9  15       58.83       66.43     11.39 o
   0  -9  15       46.81       45.69      7.52 o
  -5  -8  15        8.19        2.12      6.20 o
  -4  -8  15       17.10       15.87      6.07 o
  -3  -8  15       10.83       26.80      6.32 o
  -2  -8  15       24.89       15.31      5.83 o
  -1  -8  15      235.85      245.49     10.96 o
   0  -8  15       57.83       56.43      6.85 o
   1  -8  15       18.07       15.31      6.46 o
   2  -8  15      158.38      170.57      9.88 o
  -6  -7  15        1.79        2.67      6.73 o
  -5  -7  15        3.92        4.06      5.67 o
  -4  -7  15        5.41        8.34      4.53 o
  -3  -7  15        8.84       -5.04      5.28 o
  -2  -7  15       83.90       94.27      6.99 o
  -1  -7  15      175.24      146.42      8.17 o
   0  -7  15      466.33      535.77     35.10 o
   1  -7  15      154.25      136.60      8.17 o
   2  -7  15       39.02       51.44      6.99 o
   3  -7  15       12.99        9.03      7.65 o
   4  -7  15       24.66       23.79      7.11 o
  -6  -6  15       83.80       89.95      8.02 o
  -5  -6  15       66.97       68.93      7.07 o
  -4  -6  15       40.91       30.85      4.80 o
  -3  -6  15        0.06       -2.92      4.01 o
  -2  -6  15       12.59       27.91      4.42 o
  -1  -6  15       15.86        7.58      4.16 o
   0  -6  15      125.18      140.98      6.55 o
   1  -6  15      258.16      218.33      9.99 o
   2  -6  15      130.01      106.48      6.17 o
   3  -6  15       23.99       25.84      6.07 o
   4  -6  15       40.19       44.80      6.73 o
   5  -6  15      115.85      158.32     14.19 o
  -6  -5  15       12.11        2.67      5.94 o
  -5  -5  15       79.16       93.97      7.34 o
  -4  -5  15      171.94      139.73      6.42 o
  -3  -5  15       13.36       25.15      4.38 o
  -2  -5  15       12.24        4.32      3.90 o
  -1  -5  15      128.24      109.96      6.29 o
   0  -5  15       14.91        2.24      3.66 o
   1  -5  15      347.60      398.73     10.19 o
   2  -5  15      261.16      210.49     10.62 o
   3  -5  15      126.43      166.45      6.80 o
   4  -5  15      127.99      110.71      7.44 o
   5  -5  15      154.71      174.94      9.24 o
   6  -5  15        3.61        3.76      6.70 o
  -6  -4  15       50.03       49.47      6.21 o
  -5  -4  15      131.31      137.17      7.76 o
  -4  -4  15       25.01       41.22      4.70 o
  -3  -4  15       28.33       21.56      4.07 o
  -2  -4  15       49.39       81.84      5.88 o
  -1  -4  15      112.97      148.80      6.03 o
   0  -4  15      116.89       63.85      4.52 o
   1  -4  15      107.45       67.70      5.84 o
   2  -4  15      340.27      296.11      8.41 o
   3  -4  15       45.22       54.00      5.42 o
   4  -4  15      656.46      674.84     14.66 o
   5  -4  15       76.41       70.19      5.23 o
   6  -4  15       48.27       48.74      6.43 o
   7  -4  15       22.07       29.36      6.80 o
  -6  -3  15       23.16       31.55      8.32 o
  -5  -3  15      159.26      147.79      6.44 o
  -4  -3  15       69.64      103.89      4.73 o
  -3  -3  15       18.46       20.50      3.38 o
  -2  -3  15      154.78      197.22     10.84 o
  -1  -3  15       22.51       13.89      3.49 o
   0  -3  15      262.86      263.70      7.99 o
   1  -3  15        1.65        5.73      3.99 o
   2  -3  15        0.50        5.99      3.36 o
   3  -3  15       48.25       78.58      4.45 o
   4  -3  15      239.57      294.87      8.54 o
   5  -3  15      269.93      220.92      7.60 o
   6  -3  15       87.90      101.13      7.39 o
   7  -3  15       52.87       60.20      6.86 o
  -6  -2  15       44.65       48.78      5.58 o
  -5  -2  15       33.78       24.92      3.96 o
  -4  -2  15        3.38        3.11      3.33 o
  -3  -2  15      116.00      148.90      6.23 o
  -2  -2  15       31.56       12.70      3.34 o
  -1  -2  15        7.92        6.40      3.34 o
   0  -2  15      525.61      419.19     12.55 o
   1  -2  15      156.32      243.56      8.07 o
   2  -2  15      365.45      285.91      7.96 o
   3  -2  15       84.07       63.35      4.16 o
   4  -2  15       51.28       48.23      3.94 o
   5  -2  15        2.98        2.28      3.58 o
   6  -2  15       29.94       25.28      5.41 o
   7  -2  15      102.05       96.89      7.34 o
   8  -2  15       42.30       62.49      7.11 o
  -6  -1  15        1.18       -4.63      4.63 o
  -5  -1  15       12.99        5.30      4.01 o
  -4  -1  15       15.97       34.63      3.81 o
  -3  -1  15       26.35       12.39      2.80 o
  -2  -1  15        0.76        0.88      1.84 o
  -1  -1  15       96.00      131.15      4.73 o
   0  -1  15      567.99      529.82      9.71 o
   1  -1  15      596.39      591.59     10.41 o
   2  -1  15        4.30        4.44      2.48 o
   3  -1  15       42.35       34.27      2.84 o
   4  -1  15       90.82      113.80      4.20 o
   5  -1  15       81.01       93.32      4.20 o
   6  -1  15       33.00       20.64      5.74 o
   7  -1  15      166.94      175.47      8.58 o
   8  -1  15       65.34       69.02      8.03 o
   9  -1  15      100.38      125.46     12.32 o
  -5   0  15       65.25       55.39      5.46 o
  -4   0  15       85.81       87.11      5.63 o
  -3   0  15      146.30      123.26      5.55 o
  -2   0  15      108.03      126.82      5.80 o
  -1   0  15     1515.32     1416.73     21.91 o
   0   0  15      315.30      399.51     24.90 o
   1   0  15      141.24       86.64      6.05 o
   2   0  15      132.63      188.80      5.15 o
   3   0  15      223.36      180.45      5.66 o
   4   0  15      161.96      152.57      5.87 o
   5   0  15       34.42       36.37      2.89 o
   6   0  15      176.98      157.95      7.28 o
   7   0  15       26.74       22.12      4.14 o
   8   0  15       56.58       45.83      6.07 o
   9   0  15       55.65       66.99      7.65 o
  -5   1  15       91.67      108.52     10.62 o
  -4   1  15      103.36       83.96      5.69 o
  -3   1  15      250.33      294.31      9.08 o
  -2   1  15       10.61       33.41      9.90 o
  -1   1  15      216.77      284.20     16.01 o
   0   1  15        5.46        6.47      3.29 o
   1   1  15      402.48      395.31      6.31 o
   2   1  15      495.77      486.87      7.33 o
   3   1  15      463.33      460.91      7.87 o
   4   1  15       65.87       58.23      2.88 o
   5   1  15     1233.63     1163.48     16.90 o
   6   1  15      154.26      158.97      4.89 o
   7   1  15      114.85      109.03      5.51 o
   8   1  15        0.14        2.80      5.28 o
   9   1  15       41.60       46.95      8.96 o
  -4   2  15      152.19      116.54      6.75 o
  -3   2  15      136.83      149.09     16.24 o
  -2   2  15      202.86      206.99     13.44 o
  -1   2  15      362.21      336.43     24.83 o
   0   2  15       15.92       21.49      4.73 o
   1   2  15       89.59      108.47      4.72 o
   2   2  15        1.78        3.34      1.82 o
   3   2  15      328.03      361.86      6.49 o
   4   2  15      358.24      342.74      5.84 o
   5   2  15      113.36      113.69      3.70 o
   6   2  15        2.66       -0.64      2.94 o
   7   2  15        1.32       -3.72      3.72 o
   8   2  15      187.73      179.21     12.51 o
   9   2  15       49.30       41.62      6.17 o
  10   2  15        0.34        2.05      5.81 o
  -4   3  15       64.19       66.32      6.54 o
  -3   3  15       38.03       29.58      6.73 o
  -2   3  15      236.25      281.54     11.30 o
  -1   3  15       26.04       21.97     11.20 o
   0   3  15      136.64      123.45      7.00 o
   1   3  15      294.25      274.95      7.90 o
   2   3  15        2.09        3.36      3.22 o
   3   3  15        1.34       -1.59      1.62 o
   4   3  15      463.52      455.75      7.09 o
   5   3  15        1.53        4.03      2.06 o
   6   3  15      108.81      102.09      4.30 o
   7   3  15      258.32      261.45      8.29 o
   8   3  15      101.17       91.04      7.15 o
   9   3  15      195.99      198.82     13.44 o
  10   3  15        3.51        2.91      7.09 o
  -3   4  15       98.71       81.41      8.59 o
  -2   4  15       16.36       20.47      7.28 o
  -1   4  15      317.46      304.17     11.84 o
   0   4  15       89.45       76.42     14.75 o
   1   4  15      954.78      943.58     18.66 o
   2   4  15        1.89        1.06      3.49 o
   3   4  15       60.05       54.81      4.12 o
   4   4  15      110.99      125.52      5.23 o
   5   4  15       25.98       22.08      3.34 o
   6   4  15        2.97        3.11      2.17 o
   7   4  15       76.88       95.13      7.59 o
   8   4  15       82.60       79.52      5.43 o
   9   4  15      225.21      247.48     25.39 o
  10   4  15       30.87       27.51      6.10 o
  -2   5  15        3.90       -3.33      6.32 o
  -1   5  15      326.84      322.82     12.60 o
   0   5  15       28.27       19.54      5.87 o
   1   5  15      303.38      281.73     15.18 o
   2   5  15      136.75      183.25      7.29 o
   3   5  15        0.38        4.90      3.68 o
   4   5  15      416.03      421.43     12.99 o
   5   5  15       16.10       12.64      3.44 o
   6   5  15      210.27      205.36      6.72 o
   7   5  15      131.93      138.58      6.43 o
   8   5  15       54.86       58.76      5.34 o
   9   5  15      212.36      227.41     25.58 o
  10   5  15       60.77       75.61     14.94 o
  -1   6  15       27.35       20.03      7.07 o
   0   6  15      446.20      454.02     19.97 o
   1   6  15       16.99       16.86      4.90 o
   2   6  15     1012.53      967.01     19.74 o
   3   6  15      212.45      178.95      7.27 o
   4   6  15      583.68      548.41     12.78 o
   5   6  15        2.56       -5.69      5.69 o
   6   6  15        9.93        2.88      3.71 o
   7   6  15       12.25       11.77      3.91 o
   8   6  15       92.30      112.14      6.79 o
   9   6  15       58.33       33.23      9.34 o
  10   6  15      109.59      107.91     13.82 o
   0   7  15      244.81      253.89     12.22 o
   1   7  15        7.51        6.65      5.30 o
   2   7  15      107.32       78.22      6.03 o
   3   7  15       99.93      122.16      6.41 o
   4   7  15       27.96       18.75      4.70 o
   5   7  15      102.03      129.71      6.31 o
   6   7  15        4.68        2.22      4.57 o
   7   7  15      143.26      146.49      6.63 o
   8   7  15       34.60       37.06      6.73 o
   9   7  15        7.58       -2.52      6.19 o
  10   7  15       22.31       26.51     11.58 o
   1   8  15      143.96      147.08     10.04 o
   2   8  15       96.49      104.52     14.38 o
   3   8  15      373.30      365.72     11.43 o
   4   8  15      159.45      142.84      8.23 o
   5   8  15      638.92      684.23     15.86 o
   6   8  15        9.16        6.29      4.94 o
   7   8  15       27.64       29.52      5.46 o
   8   8  15       32.82       41.30      6.70 o
   9   8  15        6.26        5.07      6.27 o
   3   9  15       39.17       27.33      8.13 o
   4   9  15       55.65       70.50      9.34 o
   5   9  15        3.59       -6.53      6.86 o
   6   9  15      130.07      143.80      9.49 o
   7   9  15       11.86        1.99      6.73 o
   8   9  15      155.38      185.58     14.94 o
  -2  -9  16       41.72       27.82      8.40 o
  -1  -9  16       15.59        3.73      9.34 o
  -4  -8  16       21.99       22.22      7.13 o
  -3  -8  16       35.52       42.30      9.71 o
  -2  -8  16        0.14       -1.87      5.81 o
  -1  -8  16        0.00        4.16      8.03 o
   0  -8  16        3.86        9.52      6.34 o
   1  -8  16       38.79       36.78      7.52 o
   2  -8  16        9.82       17.92     10.08 o
  -5  -7  16      178.35      178.43      9.23 o
  -4  -7  16      200.69      201.41     10.43 o
  -3  -7  16       70.99       71.13      7.13 o
  -2  -7  16       59.90       54.54      8.40 o
  -1  -7  16       13.45        4.01      5.94 o
   0  -7  16       69.66       54.91      6.85 o
   1  -7  16        6.45       12.69      6.46 o
   2  -7  16        6.43       10.47      6.59 o
   3  -7  16       95.05      103.30     11.02 o
  -6  -6  16       93.49       88.94      8.29 o
  -5  -6  16      322.25      330.91     27.63 o
  -4  -6  16      125.89      120.91      9.52 o
  -3  -6  16      234.90      260.28     20.54 o
  -2  -6  16       41.42       31.39      4.72 o
  -1  -6  16       19.70       40.16      4.70 o
   0  -6  16       61.17       48.29      4.88 o
   1  -6  16       45.69       52.38      6.32 o
   2  -6  16       40.52       42.60     15.50 o
   3  -6  16       13.80       20.42      6.59 o
   4  -6  16      131.67      128.73      8.29 o
  -6  -5  16       36.01       34.92      7.34 o
  -5  -5  16       46.34       56.76      6.99 o
  -4  -5  16      102.39       87.13      6.96 o
  -3  -5  16        7.44       14.92      4.49 o
  -2  -5  16       58.83       69.71      6.66 o
  -1  -5  16      363.62      326.70      9.51 o
   0  -5  16      236.11      263.43      8.51 o
   1  -5  16      149.90      120.27      6.03 o
   2  -5  16      169.39      195.41     14.58 o
   3  -5  16        5.14        9.56      5.41 o
   4  -5  16       85.25       67.89      6.85 o
   5  -5  16       56.82       61.61     10.46 o
  -6  -4  16       23.61       27.10      7.17 o
  -5  -4  16        7.27       12.16      5.92 o
  -4  -4  16       41.05       46.01      5.20 o
  -3  -4  16        4.08        0.38      4.23 o
  -2  -4  16        6.56        4.27      3.98 o
  -1  -4  16      203.02      145.97      6.24 o
   0  -4  16      269.84      365.47      9.83 o
   1  -4  16       20.05        7.07      4.94 o
   2  -4  16      105.81      118.43      5.53 o
   3  -4  16      110.82      114.89      5.70 o
   4  -4  16       38.25       41.41      6.86 o
   5  -4  16        1.60        2.24      4.52 o
   6  -4  16       40.93       48.87      6.85 o
  -6  -3  16        0.70        5.79      6.34 o
  -5  -3  16       34.00       56.22      6.37 o
  -4  -3  16        4.63       -1.52      4.41 o
  -3  -3  16       72.52       44.64      4.98 o
  -2  -3  16       10.45        3.19      4.06 o
  -1  -3  16       15.36       22.75      4.01 o
   0  -3  16       31.21       28.06      4.15 o
   1  -3  16     1107.63     1135.42     21.47 o
   2  -3  16       17.28        5.81      3.73 o
   3  -3  16      260.25      327.55      9.08 o
   4  -3  16      198.34      168.57      6.97 o
   5  -3  16      289.90      290.94     16.12 o
   6  -3  16        1.56        2.56      5.41 o
   7  -3  16       68.95       76.29      7.38 o
  -6  -2  16       55.71       63.48     11.58 o
  -5  -2  16       98.71      109.78      7.91 o
  -4  -2  16      124.66      138.00      6.25 o
  -3  -2  16        0.44        7.65      3.38 o
  -2  -2  16        0.37        9.56      3.92 o
  -1  -2  16       82.92      133.23      5.73 o
   0  -2  16      336.04      247.96     10.73 o
   1  -2  16       12.44       -3.10      3.10 o
   2  -2  16       76.13       59.56      4.36 o
   3  -2  16      322.32      349.69      9.05 o
   4  -2  16      651.03      634.35     11.61 o
   5  -2  16      443.64      394.48      9.98 o
   6  -2  16       22.27       24.50      6.06 o
   7  -2  16      115.67      113.41      7.76 o
   8  -2  16        7.72        7.31      6.99 o
  -5  -1  16       22.61        8.94      4.21 o
  -4  -1  16      161.84      230.79     12.49 o
  -3  -1  16       31.80       14.66      5.02 o
  -2  -1  16       76.84      127.82      7.86 o
  -1  -1  16      644.58      609.64     11.14 o
   0  -1  16      282.49      297.31      8.07 o
   1  -1  16      641.07      650.73     13.42 o
   2  -1  16      679.98      735.19     14.69 o
   3  -1  16      145.10      192.34      6.61 o
   4  -1  16      985.67     1061.95     19.89 o
   5  -1  16      556.74      527.65     11.71 o
   6  -1  16       69.32       59.19      4.95 o
   7  -1  16       62.00       65.54      8.03 o
   8  -1  16        1.11       -0.95      5.83 o
  -5   0  16        1.23        9.09      5.36 o
  -4   0  16      113.82      126.00      6.38 o
  -3   0  16      143.81      149.73      8.07 o
  -2   0  16      238.72      202.66     19.04 o
  -1   0  16        8.12       21.03      3.58 o
   0   0  16      129.07       91.44      6.06 o
   1   0  16        6.20       22.63      3.28 o
   2   0  16       41.71       68.83      3.41 o
   3   0  16      133.43      100.37      4.47 o
   4   0  16      300.42      310.06     15.10 o
   5   0  16      265.29      251.89      6.60 o
   6   0  16       11.54       12.47      3.37 o
   7   0  16      343.91      331.11      9.40 o
   8   0  16        6.99        8.21      5.54 o
   9   0  16       40.64       31.37     10.08 o
  -4   1  16        4.79        6.12      5.05 o
  -3   1  16      140.84      190.87      9.61 o
  -2   1  16      113.86       75.41      6.46 o
  -1   1  16        3.44       -2.25      4.21 o
   0   1  16     1097.27     1036.75     19.73 o
   1   1  16      373.27      387.62      6.86 o
   2   1  16        2.56        9.15      2.32 o
   3   1  16      954.27     1006.99     14.92 o
   4   1  16      399.29      416.69      6.84 o
   5   1  16      665.85      677.35     10.90 o
   6   1  16      500.82      456.16     12.35 o
   7   1  16      225.67      206.14     15.40 o
   8   1  16       20.19       28.12     10.83 o
   9   1  16      116.53       95.94     11.02 o
  -4   2  16        9.47       18.63      5.17 o
  -3   2  16       20.63        7.28      9.52 o
  -2   2  16      247.45      195.83      9.84 o
  -1   2  16       94.89       88.02      8.59 o
   0   2  16     1040.08     1183.05     27.81 o
   1   2  16        1.24       -2.14      5.39 o
   2   2  16      246.46      287.70      9.90 o
   3   2  16       61.65       48.46      3.04 o
   4   2  16      171.28      162.75      4.56 o
   5   2  16        0.21        0.12      2.42 o
   6   2  16      192.79      190.10      6.72 o
   7   2  16       68.47       68.92      6.02 o
   8   2  16      206.96      187.41     15.87 o
   9   2  16       12.44        7.29      8.21 o
  -3   3  16      159.19      197.08     10.69 o
  -2   3  16        6.80       -0.29      5.83 o
  -1   3  16       48.15       32.45      5.83 o
   0   3  16       56.96       33.26      8.59 o
   1   3  16      190.74      186.92      7.08 o
   2   3  16        9.43        2.54      3.27 o
   3   3  16      692.31      652.52     20.16 o
   4   3  16        7.19        5.72      2.99 o
   5   3  16      359.58      357.29     10.68 o
   6   3  16        4.99        3.59      2.74 o
   7   3  16       25.30       30.67      4.92 o
   8   3  16      151.66      136.76     14.56 o
   9   3  16        3.12        0.26      5.41 o
  10   3  16       51.11       39.45      6.80 o
  -3   4  16       91.10      116.13     12.70 o
  -2   4  16       40.37       38.19     10.27 o
  -1   4  16       14.97       13.59     11.76 o
   0   4  16      107.09      106.10      8.90 o
   1   4  16      755.26      743.24     15.76 o
   2   4  16       19.03       17.03      3.93 o
   3   4  16      691.54      675.27     14.28 o
   4   4  16      118.36      125.05      5.60 o
   5   4  16        4.32        3.59      2.56 o
   6   4  16       99.01       94.16      5.44 o
   7   4  16       58.88       63.08      6.16 o
   8   4  16      118.50      119.99     11.20 o
   9   4  16       18.05       26.11      5.90 o
  10   4  16        1.59       -4.43      5.80 o
  -2   5  16       11.05       13.26      7.39 o
  -1   5  16        8.52       12.50      8.77 o
   0   5  16       42.68       45.00      5.33 o
   1   5  16       17.85       17.32      4.61 o
   2   5  16        3.46        4.17      4.30 o
   3   5  16       76.69       61.90      4.94 o
   4   5  16      306.41      320.71      9.08 o
   5   5  16       14.81       12.98      5.61 o
   6   5  16      369.21      352.13      9.92 o
   7   5  16       32.53       41.02      6.54 o
   8   5  16      234.16      208.73     14.94 o
   9   5  16        4.09        9.41      5.18 o
  10   5  16        3.18       -1.33      5.83 o
  -1   6  16       46.19       31.40      7.60 o
   0   6  16       11.16       10.15      5.12 o
   1   6  16      532.24      512.05     13.05 o
   2   6  16       38.35       33.38      5.16 o
   3   6  16       11.00        5.21      4.49 o
   4   6  16      400.01      377.21     10.59 o
   5   6  16        0.31       -4.30      4.30 o
   6   6  16       35.21       24.58      4.65 o
   7   6  16      204.78      228.45      7.69 o
   8   6  16        0.19       -3.73      8.59 o
   9   6  16       24.81       30.62     10.08 o
  10   6  16        8.33       -1.12     10.08 o
   1   7  16       32.67       42.29      8.13 o
   2   7  16       42.32       56.49      5.70 o
   3   7  16       10.51       18.06      5.58 o
   4   7  16       13.59       20.98      7.91 o
   5   7  16      266.47      285.43      9.61 o
   6   7  16       43.11       41.81      5.33 o
   7   7  16      342.22      358.21     10.77 o
   8   7  16        0.11        0.28     10.27 o
   9   7  16      101.33       79.16     11.95 o
   2   8  16      121.31      131.08      9.77 o
   3   8  16       25.71       13.26      7.13 o
   4   8  16       48.65       45.69      5.81 o
   5   8  16       47.04       48.61      5.73 o
   6   8  16        0.29       -1.77      5.17 o
   7   8  16       56.89       54.40      6.01 o
   8   8  16        3.48       -2.93      6.43 o
   5   9  16       43.03       78.79     10.64 o
   6   9  16       59.02       73.53      8.44 o
  -3  -8  17        0.30       -3.92      6.34 o
  -2  -8  17       18.64       15.22      7.84 o
  -1  -8  17       97.38      103.18      8.96 o
   0  -8  17       35.05       42.00     12.32 o
   1  -8  17       80.59       93.50      8.58 o
  -4  -7  17        0.18       -3.36      6.35 o
  -3  -7  17       24.19       28.03      6.73 o
  -2  -7  17        8.93        1.31      6.07 o
  -1  -7  17      178.08      191.81     10.02 o
   0  -7  17       67.50       54.52      6.86 o
   1  -7  17       48.50       55.54      6.86 o
   2  -7  17       99.93       94.56     10.08 o
   3  -7  17       27.68       38.63      6.99 o
  -5  -6  17       85.21       73.25      8.13 o
  -4  -6  17       21.03       31.99      7.11 o
  -3  -6  17       20.94       17.08      5.90 o
  -2  -6  17        2.13        8.87      5.26 o
  -1  -6  17       42.84       61.62      6.34 o
   0  -6  17      375.52      363.41     12.80 o
   1  -6  17      105.83      101.12      7.49 o
   2  -6  17       33.79       39.21      6.59 o
   3  -6  17        1.63        1.68      8.40 o
   4  -6  17      112.54      122.53     11.95 o
  -5  -5  17      222.96      202.23     30.06 o
  -4  -5  17      358.79      387.26     13.96 o
  -3  -5  17      111.67      108.36      7.87 o
  -2  -5  17        0.70        1.06      4.30 o
  -1  -5  17        1.74       -1.12      4.31 o
   0  -5  17      198.86      229.66      8.19 o
   1  -5  17      198.20      140.22      6.32 o
   2  -5  17      150.04      187.06      9.46 o
   3  -5  17       86.46       75.41      6.86 o
   4  -5  17       93.39       89.70      7.38 o
   5  -5  17        3.86        4.11      8.96 o
  -5  -4  17      269.46      298.32     16.62 o
  -4  -4  17      389.13      391.04     13.43 o
  -3  -4  17      200.28      249.37     15.33 o
  -2  -4  17       24.78        1.71      4.28 o
  -1  -4  17       70.74       38.02      4.58 o
   0  -4  17       97.01       68.53      4.95 o
   1  -4  17      123.92      136.28      6.06 o
   2  -4  17      111.23       92.91      5.67 o
   3  -4  17       89.30      101.78      5.95 o
   4  -4  17       72.73       63.89      6.60 o
   5  -4  17      140.91      158.70     12.70 o
   6  -4  17      181.69      192.30     10.27 o
  -5  -3  17       49.90       68.40      7.34 o
  -4  -3  17       12.67        7.09      5.74 o
  -3  -3  17      282.63      320.38     10.74 o
  -2  -3  17       39.13       47.55      4.90 o
  -1  -3  17       46.18       46.03      4.44 o
   0  -3  17      301.84      351.98     13.68 o
   1  -3  17        0.34        3.72      3.72 o
   2  -3  17       44.35       15.89      4.02 o
   3  -3  17      112.12      150.35      6.92 o
   4  -3  17      103.85       98.12      6.93 o
   5  -3  17       50.80       71.76      7.64 o
   6  -3  17      257.90      253.08     10.94 o
   7  -3  17       16.05       13.73      8.03 o
  -5  -2  17        7.66       13.82     10.46 o
  -4  -2  17       48.05       53.77     11.20 o
  -3  -2  17      136.98      125.89      6.09 o
  -2  -2  17      180.32      247.26      8.23 o
  -1  -2  17      193.12      147.81      6.22 o
   0  -2  17      447.84      590.53     17.64 o
   1  -2  17      150.08      172.43      6.68 o
   2  -2  17        9.56        5.79      3.65 o
   3  -2  17       62.90       67.62      4.60 o
   4  -2  17        1.23       -3.73      3.73 o
   5  -2  17        8.09       11.11      5.83 o
   6  -2  17      294.00      324.52     12.26 o
   7  -2  17       34.55       36.18      6.70 o
  -5  -1  17       20.61        7.09      9.34 o
  -4  -1  17        0.25       -8.59      8.59 o
  -3  -1  17      160.26      126.21     11.58 o
  -2  -1  17      235.11      281.24     24.83 o
  -1  -1  17      223.10      235.99     12.06 o
   0  -1  17      315.57      315.28      8.63 o
   1  -1  17      472.95      559.65     12.30 o
   2  -1  17      132.36       82.00      6.48 o
   3  -1  17        0.97        6.12      3.44 o
   4  -1  17      166.90      137.85      5.75 o
   5  -1  17      109.22      121.18      5.45 o
   6  -1  17       14.40       14.94      5.00 o
   7  -1  17      197.95      200.21      9.76 o
   8  -1  17       72.60       74.26      9.15 o
  -4   0  17       50.55       58.78      6.96 o
  -3   0  17        4.42        2.74      6.16 o
  -2   0  17       46.83       29.46      5.47 o
  -1   0  17      617.89      713.50     24.66 o
   0   0  17       48.16       25.77      4.63 o
   1   0  17       94.48      140.46      4.78 o
   2   0  17      212.48      190.31      5.50 o
   3   0  17      142.75      149.65      5.06 o
   4   0  17      112.00      102.88      3.88 o
   5   0  17       31.62       34.79      3.75 o
   6   0  17       59.04       63.26      7.27 o
   7   0  17       62.21       72.10      6.85 o
   8   0  17        2.81       -0.05      9.34 o
  -4   1  17       11.51       23.55      6.46 o
  -3   1  17       83.90       61.66      7.17 o
  -2   1  17        8.15       25.98      6.10 o
  -1   1  17        3.81       16.40      5.23 o
   0   1  17       86.53       92.90      6.46 o
   1   1  17       54.19       64.08      7.28 o
   2   1  17      130.43      144.15      5.87 o
   3   1  17      695.32      613.71     10.10 o
   4   1  17        5.85        1.17      2.68 o
   5   1  17      143.65      123.55      4.22 o
   6   1  17       47.72       51.72      4.46 o
   7   1  17       13.63        6.22      4.36 o
   8   1  17       39.27       37.09      6.28 o
   9   1  17       23.80       22.06      6.32 o
  -3   2  17       38.71       26.90      6.62 o
  -2   2  17       60.20       57.40      6.80 o
  -1   2  17       47.71       68.22      6.70 o
   0   2  17      725.33      804.43     20.43 o
   1   2  17        6.57        8.88      4.42 o
   2   2  17      312.66      379.52     12.33 o
   3   2  17       18.89        8.92      4.85 o
   4   2  17      439.88      462.15     10.80 o
   5   2  17      119.05      110.61      4.94 o
   6   2  17       18.66       16.58      3.09 o
   7   2  17      340.10      319.25      9.38 o
   8   2  17       60.46       59.48      9.15 o
   9   2  17        3.31       -0.60      5.67 o
  -3   3  17        1.01        6.29      7.23 o
  -2   3  17       15.90        5.33      6.27 o
  -1   3  17        5.12       19.95      6.32 o
   0   3  17       37.97       15.36      5.37 o
   1   3  17      238.64      255.51      8.25 o
   2   3  17       17.46       15.08      3.88 o
   3   3  17      207.89      212.87     17.92 o
   4   3  17       18.08       15.88      3.95 o
   5   3  17      195.70      188.38      7.39 o
   6   3  17      320.66      338.19      7.03 o
   7   3  17      604.54      575.27     21.71 o
   8   3  17       21.52       19.71      5.83 o
   9   3  17       12.54       15.60      6.17 o
  -2   4  17       33.56       26.98      7.07 o
  -1   4  17        0.43       -6.20      6.20 o
   0   4  17      379.90      417.14     13.57 o
   1   4  17        4.12        1.12      4.11 o
   2   4  17       72.72       78.02      5.12 o
   3   4  17       50.75       39.28      4.82 o
   4   4  17       33.68       27.88      4.12 o
   5   4  17      180.04      183.52      7.39 o
   6   4  17      200.90      217.69      8.25 o
   7   4  17        0.08        0.52      5.53 o
   8   4  17       92.05       94.14     11.20 o
   9   4  17      166.78      159.87     17.18 o
  -1   5  17       29.72       19.70      7.09 o
   0   5  17       50.67       68.39      6.08 o
   1   5  17        5.17        1.28      4.68 o
   2   5  17       14.19        5.85      5.40 o
   3   5  17      714.61      690.50     15.34 o
   4   5  17       15.42        8.86      5.57 o
   5   5  17       14.90       16.09      6.43 o
   6   5  17      111.69      115.26      6.29 o
   7   5  17        0.04       -1.80      5.74 o
   8   5  17      421.29      433.89     21.66 o
   9   5  17       92.20      121.36     13.07 o
   0   6  17       13.14       15.10      6.96 o
   1   6  17      290.35      282.49      9.92 o
   2   6  17       84.48       75.16      7.28 o
   3   6  17      370.07      347.88     10.38 o
   4   6  17       37.87       50.72      5.44 o
   5   6  17       25.83       21.84      4.92 o
   6   6  17       24.73       19.31      4.80 o
   7   6  17        1.45       -0.08      6.20 o
   8   6  17       59.42       59.00     10.46 o
   9   6  17       47.84       41.45     11.58 o
   1   7  17       22.66       16.96      7.53 o
   2   7  17       39.21       48.14      5.86 o
   3   7  17       10.24        9.64      5.07 o
   4   7  17      488.77      518.68     15.67 o
   5   7  17        8.02       -1.82      5.14 o
   6   7  17      242.80      257.77      9.45 o
   7   7  17       36.95       37.28      5.46 o
   8   7  17        1.76        1.49      9.34 o
   9   7  17       47.94       32.49     11.20 o
   3   8  17        3.91        4.29      6.96 o
   4   8  17      250.41      252.19     12.81 o
   5   8  17       32.34       51.99      6.03 o
   6   8  17       48.35       49.77      5.96 o
   7   8  17        2.16        2.25      5.38 o
  -3  -7  18       46.82       53.61      7.23 o
  -2  -7  18        4.21        6.16      6.07 o
  -1  -7  18       11.13        8.26      6.43 o
   0  -7  18       14.19       20.03      7.47 o
   1  -7  18        0.07       -0.93      6.34 o
   2  -7  18       11.04       14.56      6.60 o
  -4  -6  18      164.12      190.93     15.68 o
  -3  -6  18      109.37       82.32      7.49 o
  -2  -6  18       50.92       71.25     10.64 o
  -1  -6  18       57.75       45.51      7.11 o
   0  -6  18      129.85      127.71      8.05 o
   1  -6  18       16.53       14.02      8.03 o
   2  -6  18       13.06       19.98      6.34 o
   3  -6  18       30.42       15.59      6.46 o
  -4  -5  18      142.31      161.39      9.73 o
  -3  -5  18      135.99      121.10      8.44 o
  -2  -5  18      213.29      193.42     19.23 o
  -1  -5  18      197.47      227.21     10.14 o
   0  -5  18        8.62        3.99      5.67 o
   1  -5  18       69.48      103.40      7.79 o
   2  -5  18       35.99       24.69      5.94 o
   3  -5  18        0.44       -4.29      5.81 o
   4  -5  18       37.27       51.04      7.34 o
   5  -5  18       64.69       75.80     11.95 o
  -5  -4  18        7.41       -4.40      6.82 o
  -4  -4  18       78.23       62.64      9.52 o
  -3  -4  18       19.42       17.94      6.06 o
  -2  -4  18       27.39       20.31      4.90 o
  -1  -4  18      307.55      364.05     10.39 o
   0  -4  18       69.28       59.73      5.26 o
   1  -4  18      108.27      113.37      6.07 o
   2  -4  18      101.93      105.42      5.95 o
   3  -4  18       16.75       14.42      5.79 o
   4  -4  18        5.15        8.40      5.81 o
   5  -4  18       21.82       28.75      9.34 o
   6  -4  18       20.66        7.48     13.82 o
  -5  -3  18       51.14       41.45     11.95 o
  -4  -3  18        1.59       -3.70      6.17 o
  -3  -3  18       22.05        7.76      4.90 o
  -2  -3  18        1.69       -4.36      4.36 o
  -1  -3  18       48.80       49.78      4.81 o
   0  -3  18      201.25      232.48      8.11 o
   1  -3  18      382.71      288.48      8.82 o
   2  -3  18      298.91      361.11     10.66 o
   3  -3  18      196.74      148.41      6.39 o
   4  -3  18      162.56      188.49      7.89 o
   5  -3  18        4.16        0.37      5.54 o
   6  -3  18        3.84       11.20      6.35 o
  -4  -2  18       55.43       58.62     10.83 o
  -3  -2  18        1.87       17.24      5.74 o
  -2  -2  18        7.63       -2.68      4.20 o
  -1  -2  18        4.70        2.19      4.41 o
   0  -2  18        5.15       20.24      4.06 o
   1  -2  18      214.63      203.78     10.10 o
   2  -2  18      359.33      376.32      9.75 o
   3  -2  18      180.08      178.27      9.10 o
   4  -2  18       96.01       84.89      5.45 o
   5  -2  18      176.85      206.37      6.75 o
   6  -2  18       64.77       61.63      8.03 o
   7  -2  18       52.90       56.16      6.96 o
  -4  -1  18        3.19       -2.24      8.96 o
  -3  -1  18        8.66        7.47     10.08 o
  -2  -1  18      168.49      144.13     13.07 o
  -1  -1  18        0.34        3.04      5.38 o
   0  -1  18       68.16       86.85      4.94 o
   1  -1  18       34.24       62.78      4.63 o
   2  -1  18      270.07      196.37      7.30 o
   3  -1  18      624.94      725.25     14.99 o
   4  -1  18      155.52      125.98      5.60 o
   5  -1  18      120.47      147.36      6.24 o
   6  -1  18      133.68      133.70     14.56 o
   7  -1  18      100.06       86.87      7.23 o
   8  -1  18        0.61        0.86      6.32 o
  -4   0  18       94.55      118.00     13.82 o
  -3   0  18       75.75       73.93      7.17 o
  -2   0  18      224.00      289.16     18.11 o
  -1   0  18      294.57      221.43     14.94 o
   0   0  18      100.58      136.67     11.58 o
   1   0  18       79.89      108.29      8.63 o
   2   0  18      469.35      406.93      9.87 o
   3   0  18      344.94      315.88      8.60 o
   4   0  18      861.15      874.06     15.45 o
   5   0  18       33.58       35.33      3.79 o
   6   0  18      400.45      410.92     11.13 o
   7   0  18       75.33       73.26      6.59 o
   8   0  18      111.23      130.26      8.70 o
  -3   1  18       30.53       19.28      8.40 o
  -2   1  18       90.18      120.39     20.35 o
  -1   1  18      259.75      241.20     11.39 o
   0   1  18      375.85      376.80     12.49 o
   1   1  18      169.24      183.65      9.04 o
   2   1  18        8.39        4.73      4.57 o
   3   1  18        0.52        3.04      2.71 o
   4   1  18       95.73      125.72      4.22 o
   5   1  18      238.00      211.67      5.62 o
   6   1  18      305.44      312.83      9.17 o
   7   1  18      135.79      133.56      6.31 o
   8   1  18      137.23      143.46      6.87 o
   9   1  18       43.93       53.40     11.58 o
  -3   2  18       31.47       30.69      7.34 o
  -2   2  18       20.47       12.70      6.35 o
  -1   2  18      150.13      207.93     10.41 o
   0   2  18      281.10      225.37     15.87 o
   1   2  18       19.28       39.51      6.10 o
   2   2  18      316.12      247.93      9.84 o
   3   2  18       84.86       64.79      5.79 o
   4   2  18        6.21        3.97      4.28 o
   5   2  18      602.28      602.36     10.22 o
   6   2  18       87.35       88.16      3.93 o
   7   2  18      168.47      168.14      8.16 o
   8   2  18       18.02       14.66      4.55 o
   9   2  18       45.05       44.18      8.03 o
  -2   3  18       29.38       14.35      6.54 o
  -1   3  18       20.56       42.76      6.82 o
   0   3  18       54.90       51.16      5.26 o
   1   3  18       59.05       53.89      5.07 o
   2   3  18      979.68      980.77     29.13 o
   3   3  18        7.46        3.15      5.53 o
   4   3  18       17.78       21.41      5.53 o
   5   3  18      184.58      204.50      7.82 o
   6   3  18        8.90       18.48      4.59 o
   7   3  18      134.79      139.42      5.37 o
   8   3  18      104.54      118.88      7.71 o
   9   3  18        0.34       -2.96      5.37 o
  -1   4  18       10.98       12.70      9.52 o
   0   4  18      136.82      147.58      7.09 o
   1   4  18      200.85      159.82      9.33 o
   2   4  18       67.48       84.12      5.57 o
   3   4  18      123.86      110.61      7.76 o
   4   4  18       27.35       26.23      6.06 o
   5   4  18      302.86      309.45     12.14 o
   6   4  18      165.91      163.89     10.74 o
   7   4  18       36.48       21.07      6.06 o
   8   4  18        8.69       -2.24      8.96 o
   9   4  18       16.89        5.97     10.08 o
   0   5  18        8.46        2.07      4.92 o
   1   5  18       16.67       11.27      5.21 o
   2   5  18      105.01       98.70      6.29 o
   3   5  18      581.95      596.05     13.91 o
   4   5  18       10.10        8.21      8.40 o
   5   5  18      238.19      242.64     11.48 o
   6   5  18       59.77       61.57     17.18 o
   7   5  18       91.80       81.86      8.21 o
   8   5  18       52.88       43.69     10.08 o
   9   5  18       84.99       79.16     12.70 o
   1   6  18        0.71        0.63      5.25 o
   2   6  18        2.72       -1.38      5.13 o
   3   6  18      160.99      160.59      7.56 o
   4   6  18       45.77       49.30      6.87 o
   5   6  18       32.50       28.30      6.99 o
   6   6  18      142.00      150.14      8.84 o
   7   6  18        2.01       -4.11      8.96 o
   8   6  18       23.27       30.25     10.83 o
   3   7  18      147.75      148.76      7.73 o
   4   7  18      128.40      130.95      7.44 o
   5   7  18       94.48      100.19      6.44 o
   6   7  18      159.02      148.12      9.24 o
   7   7  18        3.70        6.49      6.96 o
   8   7  18      185.12      192.68     15.68 o
  -2  -7  19      103.24      141.66     21.28 o
  -1  -7  19       11.83       12.95      6.80 o
   0  -7  19        3.31        8.59      6.60 o
  -3  -6  19       48.33       21.95      7.34 o
  -2  -6  19       18.52       26.29     10.08 o
  -1  -6  19       50.40       47.35      7.23 o
   0  -6  19       26.76       26.12      6.96 o
   1  -6  19       25.72       35.68      7.39 o
   2  -6  19       29.04       23.85      6.85 o
   3  -6  19        8.76       27.26      9.34 o
  -4  -5  19      121.23      120.76      9.30 o
  -3  -5  19        0.07        1.12      6.46 o
  -2  -5  19        1.59       -0.61      6.20 o
  -1  -5  19        7.73        8.08      5.79 o
   0  -5  19       56.43       45.03     16.24 o
   1  -5  19      147.75      172.19      8.98 o
   2  -5  19        4.21        3.01      6.46 o
   3  -5  19       11.59        9.90     11.02 o
   4  -5  19      115.88      118.64      8.70 o
  -4  -4  19      223.12      234.96     11.75 o
  -3  -4  19      189.82      157.44      9.08 o
  -2  -4  19       16.22       15.71      5.90 o
  -1  -4  19      190.40      184.54      7.88 o
   0  -4  19        4.12        9.70      5.90 o
   1  -4  19      150.73      147.08      6.96 o
   2  -4  19      323.37      327.60     11.99 o
   3  -4  19       26.63       27.82     14.75 o
   4  -4  19        3.06        1.40     11.95 o
   5  -4  19       61.11       56.01     10.46 o
  -4  -3  19      119.07      113.51     14.19 o
  -3  -3  19      415.01      427.29     14.46 o
  -2  -3  19      109.91      106.67      6.31 o
  -1  -3  19       88.77      109.70      5.97 o
   0  -3  19        4.23       -4.00      4.00 o
   1  -3  19      113.31       72.63      5.48 o
   2  -3  19       14.54       28.35      4.60 o
   3  -3  19      134.35      111.04      6.18 o
   4  -3  19        1.04        2.05      5.81 o
   5  -3  19      194.75      217.61     10.69 o
   6  -3  19      111.42      120.17      8.29 o
  -4  -2  19       12.46       14.56     11.20 o
  -3  -2  19      279.53      304.32     18.67 o
  -2  -2  19       83.18       64.59      7.27 o
  -1  -2  19       98.02      146.79      6.74 o
   0  -2  19       33.39       24.52      8.42 o
   1  -2  19        2.29        3.01      4.10 o
   2  -2  19      187.51      185.39     13.25 o
   3  -2  19       23.70       33.04      5.50 o
   4  -2  19        4.51       10.57      4.44 o
   5  -2  19       35.23       51.39      6.46 o
   6  -2  19      145.88      132.18     10.64 o
   7  -2  19      132.57      130.36      8.70 o
  -3  -1  19       39.23       53.77     11.20 o
  -2  -1  19       35.12       29.13      9.71 o
  -1  -1  19      130.51      111.65     11.58 o
   0  -1  19      138.93      179.48     25.95 o
   1  -1  19      426.49      361.49     11.87 o
   2  -1  19      281.39      329.07      9.13 o
   3  -1  19       63.84       41.82      4.60 o
   4  -1  19       37.98       50.46      5.01 o
   5  -1  19       16.15       19.20      4.59 o
   6  -1  19      179.56      183.57      9.35 o
   7  -1  19       66.58       72.86      7.23 o
  -3   0  19        4.00        1.87      9.71 o
  -2   0  19      172.65      239.35     17.92 o
  -1   0  19       66.30       39.58     10.83 o
   0   0  19      147.34      217.69     16.43 o
   1   0  19      426.49      368.55     19.42 o
   2   0  19      414.82      450.79     10.96 o
   3   0  19        6.17       12.56      3.47 o
   4   0  19       10.83       12.43      3.50 o
   5   0  19      147.86      175.88      5.57 o
   6   0  19       40.70       46.55      6.17 o
   7   0  19       33.11       32.54      6.43 o
   8   0  19       14.89       30.25      6.80 o
  -3   1  19        0.20       -6.43      6.43 o
  -2   1  19        0.21        7.92      8.40 o
  -1   1  19      156.66      139.60      8.24 o
   0   1  19        9.06       11.69     10.27 o
   1   1  19      264.13      289.64     11.20 o
   2   1  19      151.07      117.28      7.23 o
   3   1  19     1041.11     1113.24     26.63 o
   4   1  19       27.89       20.99      3.51 o
   5   1  19        2.48        7.40      2.98 o
   6   1  19      125.33      118.38      5.75 o
   7   1  19       27.52       36.62      7.28 o
   8   1  19        0.62       -5.04      5.81 o
  -2   2  19       92.40      123.59      9.14 o
  -1   2  19        4.93       15.07     10.08 o
   0   2  19       25.23        4.34      5.73 o
   1   2  19       72.36      105.15     12.14 o
   2   2  19       93.13       75.73      6.70 o
   3   2  19      136.28      148.43      8.96 o
   4   2  19      121.11      104.68     10.64 o
   5   2  19      289.03      281.03      9.25 o
   6   2  19       16.17       13.89      3.29 o
   7   2  19       77.86       73.48      6.00 o
   8   2  19        0.13        0.79      4.80 o
  -1   3  19       42.84       51.96     12.88 o
   0   3  19       27.52       15.88      6.43 o
   1   3  19       66.19       76.33      7.26 o
   2   3  19      108.23      121.51      7.71 o
   3   3  19       20.35       28.91      6.00 o
   4   3  19      990.08      974.87     24.02 o
   5   3  19       62.92       53.45      9.52 o
   6   3  19      211.39      215.25      8.55 o
   7   3  19       97.90       89.24     10.83 o
   8   3  19       18.48        2.99      9.34 o
   0   4  19        9.25       -0.01      4.90 o
   1   4  19        0.44       11.52      6.27 o
   2   4  19       32.59       44.42      6.70 o
   3   4  19        4.01        4.14      6.91 o
   4   4  19      103.46      107.70      8.05 o
   5   4  19      146.58      145.34     17.55 o
   6   4  19      224.94      231.78     11.22 o
   7   4  19       96.69      104.88      8.44 o
   8   4  19       21.14        7.09      8.59 o
   1   5  19       17.88       13.82      5.37 o
   2   5  19      461.64      439.73     29.69 o
   3   5  19        6.21       -3.12      6.73 o
   4   5  19      139.08      160.53      9.37 o
   5   5  19      356.71      324.20     12.54 o
   6   5  19       26.19       18.86      6.34 o
   7   5  19      153.67      162.43     13.82 o
   8   5  19      250.90      229.64     16.06 o
   2   6  19      160.02      179.85      8.14 o
   3   6  19        2.49        3.01      5.12 o
   4   6  19      141.01      154.01      9.71 o
   5   6  19       11.34       12.87      6.99 o
   6   6  19      116.45      114.14      8.40 o
   7   6  19       19.58       22.40     10.83 o
   8   6  19       52.71       72.81     11.58 o
   4   7  19       42.94       42.64      6.25 o
   5   7  19       73.38       59.79      7.91 o
   6   7  19       59.73       65.44      9.71 o
  -1  -6  20       29.59       51.16      7.44 o
   0  -6  20        7.19        8.17      6.90 o
   1  -6  20       27.29       23.34      7.66 o
  -2  -5  20      223.12      265.89     12.17 o
  -1  -5  20       40.37       46.52      7.07 o
   0  -5  20        2.99        7.72     10.64 o
   1  -5  20       86.47       51.28      7.38 o
   2  -5  20        5.13       -1.17      6.27 o
   3  -5  20       19.19       24.81      7.26 o
  -3  -4  20       14.53        3.23      6.70 o
  -2  -4  20      354.34      398.44     13.93 o
  -1  -4  20       28.87       18.58      6.64 o
   0  -4  20       66.74       74.59     14.94 o
   1  -4  20      129.96      134.45      8.45 o
   2  -4  20       25.06       16.59      6.27 o
   3  -4  20        1.75       -4.61     14.19 o
   4  -4  20      240.27      266.99     15.50 o
  -3  -3  20        0.14        7.09     11.20 o
  -2  -3  20       17.00        5.12      8.03 o
  -1  -3  20       78.08      107.79      6.15 o
   0  -3  20       69.65       58.87      5.58 o
   1  -3  20      346.39      416.69     11.38 o
   2  -3  20       31.87       17.77      4.86 o
   3  -3  20       15.92       25.57      6.17 o
   4  -3  20        0.61        7.97      6.06 o
   5  -3  20       26.82       19.64      6.70 o
  -3  -2  20       38.45       25.39     10.83 o
  -2  -2  20        6.99       13.82     10.83 o
  -1  -2  20        1.22       -2.58      5.56 o
   0  -2  20       91.36       78.42      5.79 o
   1  -2  20      328.03      371.82     10.24 o
   2  -2  20      277.00      300.00      9.18 o
   3  -2  20       72.27       49.22      5.19 o
   4  -2  20       13.20       26.51      5.94 o
   5  -2  20       10.71       22.22      6.91 o
   6  -2  20       38.79       56.56      6.70 o
  -3  -1  20       19.50       20.54     11.95 o
  -2  -1  20       98.39       89.99     12.32 o
  -1  -1  20        4.99        4.85      9.34 o
   0  -1  20       52.76       80.28     10.46 o
   1  -1  20       79.46       55.09      6.73 o
   2  -1  20      186.91      229.97      8.34 o
   3  -1  20      120.46       85.17      5.55 o
   4  -1  20       37.96       49.34      5.73 o
   5  -1  20       46.84       43.95      5.15 o
   6  -1  20      110.40       97.57      7.23 o
   7  -1  20       49.15       48.70      9.15 o
  -2   0  20       96.20      104.18     13.44 o
  -1   0  20       18.24       28.38     10.08 o
   0   0  20        0.85       -0.37      8.96 o
   1   0  20       22.31       19.42      8.96 o
   2   0  20       35.27       36.59      9.34 o
   3   0  20       31.60       46.77      5.30 o
   4   0  20      144.67      117.21      5.16 o
   5   0  20       27.94       47.15      7.22 o
   6   0  20       50.31       39.97      4.95 o
   7   0  20      316.16      327.30     12.11 o
  -2   1  20       26.89       23.52     10.83 o
  -1   1  20      146.85      134.80     13.82 o
   0   1  20      113.28      132.18     12.70 o
   1   1  20        0.36       11.20      8.96 o
   2   1  20       83.85      125.09     12.70 o
   3   1  20        1.94       19.04      9.71 o
   4   1  20       50.06       35.47      8.59 o
   5   1  20      268.71      278.68      9.08 o
   6   1  20      210.20      230.49      9.53 o
   7   1  20       23.52       35.09     10.83 o
   8   1  20      107.04      123.97     11.95 o
  -1   2  20      126.84      101.36     18.11 o
   0   2  20      119.00      161.69      9.20 o
   1   2  20      117.24       80.99      7.65 o
   2   2  20        4.87        4.03      6.00 o
   3   2  20        3.29        3.88      6.35 o
   4   2  20       19.13       23.05      7.84 o
   5   2  20        2.83        4.07      8.96 o
   6   2  20      270.67      269.81      9.45 o
   8   2  20       22.12       22.05      6.53 o
   0   3  20       10.61       13.00      6.85 o
   1   3  20      103.49      130.90      8.67 o
   2   3  20       41.59       24.70      6.90 o
   3   3  20      116.23      170.62     14.75 o
   4   3  20      181.93      160.97      8.55 o
   5   3  20       98.23       74.96     11.39 o
   6   3  20       10.02        5.21      7.65 o
   7   3  20       85.73       68.71     10.83 o
   8   3  20       10.48        6.72      9.71 o
   0   4  20       25.02       18.67      8.96 o
   1   4  20       41.08       60.73      7.60 o
   2   4  20       70.71       61.32      7.87 o
   3   4  20       50.96       71.59      7.38 o
   4   4  20       97.16       97.73      7.64 o
   5   4  20        0.95       -1.53      6.06 o
   6   4  20       40.72       44.88     12.70 o
   7   4  20       70.05       72.07     11.20 o
   8   4  20        8.26       -1.12      9.71 o
   2   5  20       36.74       51.85      7.76 o
   3   5  20       83.63       75.11      8.44 o
   4   5  20       76.19       97.05      8.29 o
   5   5  20      166.72      169.15     24.83 o
   6   5  20        4.83        4.30      9.71 o
   7   5  20       43.31       38.83     10.83 o
   3   6  20       40.35       37.34     10.46 o
   4   6  20       43.09       46.03      8.29 o
   5   6  20      146.31      169.07     10.30 o
   6   6  20       55.17       63.06      7.52 o
  -1  -5  21        5.71        4.86      6.91 o
   0  -5  21       95.10      129.60      8.55 o
   1  -5  21        1.68       -7.25     10.08 o
   2  -5  21       23.19       32.37      7.34 o
  -2  -4  21       16.90        3.49      6.70 o
  -1  -4  21        0.47       -4.01      6.35 o
   0  -4  21        1.83        2.52      6.32 o
   1  -4  21       30.43       33.93      6.90 o
   2  -4  21       62.12       49.45      8.77 o
   3  -4  21        1.14       10.32      6.20 o
  -2  -3  21        1.52       -2.61     11.20 o
  -1  -3  21       60.65       37.71      7.07 o
   0  -3  21        3.28       10.75      6.64 o
   1  -3  21        7.22        7.38      6.17 o
   2  -3  21       55.94       41.54      6.59 o
   3  -3  21       67.37       66.53      7.64 o
   4  -3  21        6.95       16.89      7.47 o
  -2  -2  21       12.33       23.52     10.83 o
  -1  -2  21       86.94      101.94     12.32 o
   0  -2  21       12.94       20.43      6.53 o
   1  -2  21      175.81      178.62      7.82 o
   2  -2  21        0.08       -2.99      4.45 o
   3  -2  21       34.32       28.34      6.19 o
   4  -2  21      101.78      124.79      7.91 o
   5  -2  21      147.84      135.43      8.44 o
  -2  -1  21       17.22        8.96     11.58 o
  -1  -1  21       27.38       28.38     10.83 o
   0  -1  21       93.75       61.61     11.95 o
   1  -1  21       97.78      126.21     13.44 o
   2  -1  21       98.00       68.41      7.27 o
   3  -1  21        1.53       12.64      4.85 o
   4  -1  21       21.66       27.82      5.24 o
   5  -1  21       85.32       84.38      7.23 o
   6  -1  21       49.12       53.40     10.83 o
  -1   0  21        8.57       13.07     10.46 o
   0   0  21       34.26       17.92     11.20 o
   1   0  21      221.30      226.28     16.43 o
   2   0  21      196.05      180.73     13.82 o
   3   0  21      149.75      109.41     11.58 o
   4   0  21       62.68       77.67     11.20 o
   5   0  21        7.86        3.73      4.38 o
   6   0  21       75.45       57.50      9.71 o
  -1   1  21       11.05        6.72     11.58 o
   0   1  21       51.94       70.95     11.58 o
   1   1  21       91.58       58.25     10.83 o
   2   1  21      379.66      458.54     23.15 o
   3   1  21      209.26      169.90     13.82 o
   4   1  21       48.32       58.62     10.46 o
   5   1  21       53.53       57.50     10.08 o
   7   1  21       32.98       32.47      5.94 o
   0   2  21       20.42       44.81     12.32 o
   1   2  21       36.87       27.63     10.46 o
   2   2  21      113.78      127.33     12.70 o
   3   2  21      275.90      290.51     18.67 o
   4   2  21       12.11       17.55      8.59 o
   5   2  21      109.39      144.51     11.58 o
   6   2  21        0.42       -3.73      8.59 o
   1   3  21      121.02      148.66      9.49 o
   2   3  21        0.25        4.12      6.32 o
   3   3  21       99.49      118.19      8.44 o
   4   3  21      128.93      102.36      8.05 o
   5   3  21      264.99      296.47     18.67 o
   6   3  21       43.49       34.01      6.85 o
   7   3  21       16.04        1.87      9.34 o
   2   4  21       60.96       45.37      7.34 o
   3   4  21       14.29       18.54      6.90 o
   4   4  21      244.59      255.88     12.75 o
   5   4  21        0.91        5.84      6.73 o
   6   4  21      189.12      192.21     10.16 o
   7   4  21       30.28       18.67     10.46 o
   3   5  21       92.53      121.04      9.24 o
   4   5  21       47.59       53.23      8.31 o
   5   5  21       11.99        7.37      6.96 o
   6   5  21      160.90      157.89     14.00 o
   0  -4  22       17.67       22.03      8.59 o
   1  -4  22       79.56       92.60      8.13 o
   0  -3  22      129.49      178.90     11.02 o
   1  -3  22       10.62        1.94      6.43 o
   2  -3  22       19.14       35.69      7.09 o
   3  -3  22       20.55       19.97      6.43 o
  -1  -2  22       57.26       64.97     13.07 o
   0  -2  22       38.80       25.39     10.83 o
   1  -2  22       23.63       46.30     11.95 o
   2  -2  22       36.31       39.33      6.85 o
   3  -2  22       59.94       81.55      7.17 o
   4  -2  22        1.58        7.24      6.91 o
   0  -1  22        0.86        2.24     10.83 o
   1  -1  22       34.27       67.96     12.70 o
   2  -1  22       27.98       20.16     10.08 o
   3  -1  22       66.30       82.52     11.95 o
   4  -1  22       18.54       20.79      6.64 o
   5  -1  22       10.01       16.17      6.70 o
   0   0  22        3.13        2.99     10.08 o
   1   0  22        0.18        8.21     11.20 o
   2   0  22        4.00       16.06     10.83 o
   3   0  22        3.92        0.00      9.34 o
   4   0  22      118.24      141.15     13.44 o
   5   0  22       14.10       13.82      9.71 o
   6   0  22       21.06       29.87      8.59 o
   0   1  22        0.85       11.20     10.46 o
   1   1  22        2.07       12.70     10.83 o
   2   1  22       13.52        7.47     10.83 o
   3   1  22       28.43       40.70     10.46 o
   4   1  22        8.93       14.94     10.46 o
   5   1  22       19.71       26.14     10.08 o
   1   2  22        1.99        5.60     11.20 o
   2   2  22       52.39       64.23     11.20 o
   3   2  22       38.96       33.98     10.08 o
   4   2  22       93.82      101.19     12.32 o
   5   2  22       71.68      102.31     11.95 o
   2   3  22       21.91       53.06     10.08 o
   3   3  22       16.89       -0.41      7.07 o
   4   3  22       26.90       41.81      7.26 o
   5   3  22        7.76       16.80     10.46 o
   6   3  22       49.92       42.19      9.34 o
   4   4  22        0.89       13.30      6.80 o
   5   4  22       89.35      117.84      9.11 o
   1  -1  23       78.01       85.88     12.32 o
   2  -1  23        0.06        3.73     10.08 o
   3  -1  23        3.25       -3.73     10.83 o
   2   0  23       35.75       48.17     12.32 o
   3   0  23       21.73       36.97     11.95 o
   4   0  23       39.44       35.10     10.46 o
   2   1  23       55.62       38.09     11.20 o
   3   1  23        2.53        7.47      9.71 o
   4   1  23       80.81      100.45     13.07 o
   4   2  23       51.16       58.62     11.95 o
 
